# Supplementary material for: ARTEM‐IS for ERP: Agreed Reporting Template for EEG Methodology—International Standard for Event‐Related Potential Experiments
Source: Psychophysiology. 2025 Dec 8;62(12):e70187. doi: 10.1111/psyp.70187 (PMC12683983; doi:10.1111/psyp.70187)
Supplement: Supplementary file 3 — Data S3: psyp70187‐sup‐0003‐Supinfo3.json. [file PSYP-62-e70187-s008.json]

{
    "general_information": {
        "App": "ARTEM-IS",
        "Version": "2.1",
        "Licence": "This report has been downloaded under the CC BY 4.0 licence on October 28, 2025",
        "Contributor(s)": "An\u0111ela \u0160o\u0161ki\u0107, Vanja Kovic",
        "Report ID": "20230825143927kgJzf5",
        "Completed": "40",
        "Source ID": "",
        "Appkey": "eb9ab23d3ad84046cfc1089cb6488ae6"
    },
    "study_decription": {
        "artemis_type": null,
        "study_title": "University of Belgrade LNPK laboratory template with standard hardware and acquisition settings for Neuroscan",
        "study_title_final": null,
        "study_working_title_exists": null,
        "study_working_title": null,
        "study_authors": null,
        "study_reference_exists": null,
        "study_reference_DOIs_exists": null,
        "study_reference": null,
        "study_reference_noDOI_exists": null,
        "study_reference_noDOI": null,
        "study_dataset_exists": null,
        "study_dataset_types": null,
        "study_dataset_types_other": null,
        "study_dataset_DOI_exists": null,
        "study_dataset_DOI": null,
        "study_datasets_noDOI_exists": null,
        "study_datasets_noDOI": null,
        "supplementary_materials_exists": null,
        "supplementary_materials": null,
        "specify_supplementary": null,
        "supplementary_link": null,
        "licenses_exists": null,
        "licenses_which": null,
        "code_license": null,
        "code_license_multi": null,
        "code_license_other": null,
        "data_license": null,
        "data_license_multi": null,
        "data_license_other": null,
        "other_licenses": null,
        "study_abstract": "These are Neuroscan equipment settings which are standardly used by the Laboratory for Neurocognition and Applied Cognition, University of Belgrade. By copying this template rather than starting anew, members of the laboratory can save time because they do not have to fill in the information that is common for all studies, or they can refer to this template to check the default settings if they are unsure about them.",
        "study_keywords": null,
        "study_funding_exists": null,
        "study_funding": null,
        "study_ethics_exists": null,
        "study_ethics": null,
        "acknowledgements_exists": null,
        "acknowledgements": null,
        "citation_instructions_exists": null,
        "citation_instructions": null
    },
    "design_and_sample": {
        "sample_size_total": null,
        "sample_size_valid": null,
        "subject_exclusion_rationale": null,
        "full_factorial": null,
        "number_factors_between": null,
        "factors_between_list": null,
        "number_of_groups": null,
        "order_of_group": null,
        "participants_per_group": null,
        "number_factors_within": null,
        "factors_within_list": null,
        "total_nb_of_within_subject_conditions": null,
        "within_subject_condition_names": null,
        "continuous_variables": null,
        "continuous_variables_list": null,
        "trial_presentation_strategy": null,
        "total_nb_of_trials": null,
        "total_nb_of_trials_condition": null,
        "trial_presentation_strategy_other": null,
        "avg_total_nb_trials_adaptive_other": null,
        "min_total_nb_trials_adaptive_other": null,
        "max_total_nb_trials_adaptive_other": null,
        "avg_nb_trials_adaptive_other_condition": null,
        "min_nb_trials_adaptive_other_condition": null,
        "max_nb_trials_adaptive_other_condition": null,
        "avg_nb_of_trials_condition": null,
        "min_nb_of_trials_per_condition": null,
        "max_nb_of_trials_per_condition": null,
        "presenting_software": null,
        "presenting_software_details": null,
        "age_min": null,
        "age_max": null,
        "clinical_sample": null
    },
    "hardware": {
        "electrode_placement_type": "0",
        "electrode_placement_type_cap": "3",
        "cap_other": null,
        "cap_model": "Easycap",
        "electrode_manufacturer": "Easycap GmbH",
        "electrode_model": "10-20",
        "electrode_preamplifiers": "0",
        "electrode_material": "0",
        "electrode_material_other": null,
        "conductive_medium": "0",
        "conductive_medium_other": null,
        "cap_all_slots": null,
        "electrode_location_naming_convention": "0",
        "ten-twenty_version": null,
        "electrode_location_naming_convention_other": null,
        "number_EEG_electrodes": null,
        "link_electrode_scheme": null,
        "non-EEG_electrodes_exists": null,
        "non-EEG_electrodes": null,
        "non-EEG_electrodes_other": null,
        "amplifier_make": "19",
        "amplifier_make_other": null,
        "amplifier_model": "NuAmps",
        "trigger_signal_source": "3",
        "trigger_signal_source_other": null,
        "trigger_additional": "1",
        "trigger_signal_input_when": "0",
        "trigger_signal_input_where": "1",
        "trigger_signal_input_how": "0",
        "other_peripheral_devices": null,
        "other_peripheral_devices_details": null,
        "electrode_placement_type_other": null
    },
    "acquisition": {
        "acquisition_software": "1",
        "acquisition_software_details": "Scan 4.4",
        "acquisition_quality_measure_exists": null,
        "acquisition_quality_measure": null,
        "impedance_threshold": null,
        "impedance_lower_end": null,
        "impedance_higher_end": null,
        "impedance_alternative": null,
        "online_reference_exists": "1",
        "online_reference_type": null,
        "alternatives_to_reference": null,
        "online_reference_type_other": null,
        "location_ground": "AFz",
        "online_reference_VEOG": null,
        "online_reference_VEOG_other": null,
        "online_reference_HEOG": null,
        "online_reference_HEOG_other": null,
        "online_reference_other_non-EEG": "0",
        "online_reference_other_non-EEG_other": null,
        "online_filters": "|0|1|",
        "online_filters_high_pass_cut_off": "0.05",
        "online_filters_high_pass_cutoff_unit": "0",
        "online_filters_high_pass_roll_off": "12",
        "online_filters_high_pass_impulse": "0",
        "online_filters_low_pass_cutoff_unit": "0",
        "online_filters_low_pass_cut_off": "200",
        "online_filters_low_pass_roll_off": "12",
        "online_filters_low_pass_impulse": "0",
        "online_notch_filter_type": null,
        "online_notch_filter_type_details": null,
        "online_notch_filter_width": null,
        "online_notch_filter_width_distance": null,
        "online_notch_filter_width_number_frequencies": null,
        "online_notch_filter_harmonics": null,
        "online_notch_filter_harmonics_which": null,
        "recording_sampling_frequency": "1000",
        "online_filters_high_pass_family": null,
        "online_filters_high_pass_family_other": null,
        "online_filters_low_pass_family": null,
        "online_filters_low_pass_family_other": null,
        "event_code_delay_needed": null,
        "event_code_delay_addressing": null,
        "event_code_delay_addressing_alternative": null,
        "event_code_delay_length": null
    },
    "pre-processing": {
        "same_software": null,
        "preprocessing_software": null,
        "preprocessing_software_details": null,
        "pre-processing steps": {},
        "preprocessing_order": null,
        "preprocessing_order_boolean": null
    },
    "channels": {
        "pre-processing steps": {},
        "channels_all_vs_subset": "1",
        "chan_selection": null,
        "chan_selection_a_priori": null,
        "chan_selection_a_priori_literature_reference": null,
        "chan_selection_a_priori_literature_similar": null,
        "chan_selection_a_priori_theory": null,
        "chan_selection_a_priori_other": null,
        "chan_a_priori_number": null,
        "chan_a_priori_list": null,
        "chan_selection_data_driven_broad": null,
        "chan_selection_data_driven_broad_visual": null,
        "chan_selection_data_driven_broad_visual_details": null,
        "chan_selection_data_driven_broad_neighbours": null,
        "chan_selection_data_driven_broad_neighbours_maxregion": null,
        "chan_selection_data_driven_broad_neighbours_other": null,
        "chan_selection_data_driven_broad_number": null,
        "chan_selection_data_driven_broad_list": null,
        "chan_selection_data_driven_final": null,
        "chan_selection_data_driven_final_visual": null,
        "chan_selection_data_driven_final_visual_details": null,
        "chan_selection_data_driven_final_neighbours": null,
        "chan_selection_data_driven_final_neighbours_maxregion": null,
        "chan_selection_data_driven_final_neighbours_other": null,
        "chan_selection_data_driven_final_number": null,
        "chan_selection_data_driven_final_list": null,
        "chan_selection_other": null,
        "chan_aggregating_used": null,
        "chan_aggregating_which_channels": null,
        "chan_aggregating_averaging": null,
        "chan_aggretating_other_methods": null,
        "chan_selection_other_number": null,
        "chan_selection_other_list": null
    },
    "measurement": {
        "pre-processing steps": {},
        "measure_intro": null,
        "measure_type": null,
        "amp_measure_software": null,
        "amp_measure_software_details": null,
        "amp_measured_from": null,
        "waveform_difference_waves": null,
        "waveform_further_details": null,
        "amp_measure_procedure": null,
        "amp_measure_peak_positivity": null,
        "amp_measure_peak_method": null,
        "amp_measure_peak_other": null,
        "window_area_measure_type": null,
        "window_area_measure_other": null,
        "amp_measure_factor_details": null,
        "amp_measure_other_details": null,
        "amp_time_window_selection": null,
        "amp_window_selection_a_priori": null,
        "amp_literature_reference": null,
        "amp_literature_similar": null,
        "amp_theory": null,
        "amp_selection_other_reasons": null,
        "amp_measure_start_a_priori": null,
        "amp_measure_end_a_priori": null,
        "amp_window_selection_data_driven_broad": null,
        "amp_window_selection_data_driven_broad_visual": null,
        "amp_selection_data_driven_broad_visual_details": null,
        "amp_window_length_sig_tests_broad": null,
        "amp_window_overlap_sig_tests_broad": null,
        "amp_window_overlap_length_sig_tests_broad": null,
        "amp_window_no_sig_tests_broad": null,
        "amp_window_peakwindow_length_broad": null,
        "amp_window_peakwindow_length_rationale_broad": null,
        "amp_window_other_broad": null,
        "amp_window_start_data_driven_broad": null,
        "amp_window_end_data_driven_broad": null,
        "amp_window_selection_data_driven_final": null,
        "amp_window_selection_data_driven_final_visual": null,
        "amp_selection_data_driven_final_visual_details": null,
        "amp_window_length_sig_tests_final": null,
        "amp_window_overlap_sig_tests_final": null,
        "amp_window_overlap_length_sig_tests_final": null,
        "amp_window_no_sig_tests_final": null,
        "amp_window_peakwindow_length_final": null,
        "amp_window_peakwindow_lengthrationale_final": null,
        "amp_window_other_final": null,
        "amp_window_selection_other": null,
        "amp_window_start_data_driven_final": null,
        "amp_window_end_data_driven_final": null,
        "lat_measure_software": null,
        "lat_measure_software_details": null,
        "lat_measured_from": null,
        "lat_difference_waves": null,
        "lat_waveform_further_details": null,
        "lat_type": null,
        "peak_lat_measure": null,
        "peak_lat_measure_other": null,
        "onset_lat_measure": null,
        "onset_lat_extrapolation_describe": null,
        "onset_lat_chance_describe": null,
        "onset_lat_sig_tests_length": null,
        "onset_lat_sig_tests_overlap": null,
        "onset_lat_sig_tests_overlap_length": null,
        "onset_lat_sig_tests_no": null,
        "onset_lat_peak_fraction": null,
        "onset_lat_area_fraction": null,
        "onset_lat_other_describe": null,
        "other_lat_describe": null,
        "lat_selection_approach": null,
        "lat_selection_approach_a_priori": null,
        "lat_literature_exact": null,
        "lat_literature_similar": null,
        "lat_theory": null,
        "lat_selection_other_reasons": null,
        "lat_selection_approach_data_driven": null,
        "lat_selection_approach_data_driven_visual": null,
        "lat_selection_approach_data_driven_visual_details": null,
        "lat_selection_approach_data_driven_other": null,
        "lat_further_clarification": null,
        "lat_measure_window_start": null,
        "lat_measure_window_end": null,
        "amp_measure_localpeak_details": null
    },
    "visualization": {
        "pre-processing steps": {},
        "visualisation_type": null,
        "visualisation_only_procedures_line": null,
        "specify_visualisation_proc_line": null,
        "waveform_type": null,
        "waveform_type_single_conditions": null,
        "waveform_type_difference_conditions": null,
        "waveform_type_other_conditions": null,
        "waveform_channel_averaging": null,
        "waveform_which_channels": null,
        "waveform_selected_channels_list": null,
        "waveform_selected_channels_rationale": null,
        "waveform_channel_averaging_details": null,
        "waveform_channels_averaged_and_individual": null,
        "waveform_beginning": null,
        "waveform_end": null,
        "whole_epoch": null,
        "waveform_selected_time_rationale": null,
        "waveform_uncertainty": null,
        "waveform_uncertainty_which": null,
        "waveform_uncertainty_which_other": null,
        "waveform_additional_exists": null,
        "waveform_additional": null,
        "visualisation_only_procedures_topo": null,
        "specify_visualisation_proc_topo": null,
        "conditions_topoplot": null,
        "conditions_topoplot_single_conditions": null,
        "conditions_topoplot_difference_conditions": null,
        "conditions_topoplot_other_conditions": null,
        "topoplot_type": null,
        "topoplot_type_other": null,
        "topoplot_which_channels": null,
        "topolot_selected_channels_list": null,
        "topoplot_selected_channels_rationale": null,
        "topoplot_one_averaged": null,
        "topoplot_window_beginning": null,
        "topoplot_window_end": null,
        "topoplot_selected_time_rationale": null,
        "topoplot_subdivision": null,
        "topoplot_subdivision_list": null,
        "topolot_time_series_rationale": null,
        "topoplot_additional_exists": null,
        "topoplot_additional": null,
        "grid_visualisation_only_procedures_line": null,
        "grid_specify_visualisation_proc_line": null,
        "grid_waveform_type": null,
        "grid_waveform_type_single_conditions": null,
        "grid_waveform_type_difference_conditions": null,
        "grid_waveform_type_other_conditions": null,
        "grid_which_channels": null,
        "grid_selected_channels_list": null,
        "grid_selected_channels_rationale": null,
        "grid_epoch_beginning": null,
        "grid_epoch_end": null,
        "grid_whole_epoch": null,
        "grid_selected_time_rationale": null,
        "grid_uncertainty": null,
        "grid_uncertainty_which": null,
        "grid_uncertainty_which_other": null,
        "grid_additional_exists": null,
        "grid_additional": null,
        "butterfly_visualisation_only_procedures_line": null,
        "butterfly_specify_visualisation_proc_line": null,
        "butterfly_waveform_type": null,
        "butterfly_waveform_type_single_conditions": null,
        "butterfly_waveform_type_difference_conditions": null,
        "butterfly_waveform_type_other_conditions": null,
        "butterfly_which_channels": null,
        "butterfly_selected_channels_list": null,
        "butterfly_selected_channels_rationale": null,
        "butterfly_epoch_beginning": null,
        "butterfly_epoch_end": null,
        "butterfly_whole_epoch": null,
        "butterfly_selected_time_rationale": null,
        "butterfly_additional_exists": null,
        "butterfly_additional": null,
        "plot_other": null
    },
    "other": {
        "pre-processing steps": {},
        "additional_comment": null,
        "comment_contents": null
    }
}
