# Supplementary material for: ARTEM‐IS for ERP: Agreed Reporting Template for EEG Methodology—International Standard for Event‐Related Potential Experiments
Source: Psychophysiology. 2025 Dec 8;62(12):e70187. doi: 10.1111/psyp.70187 (PMC12683983; doi:10.1111/psyp.70187)
Supplement: Supplementary file 5 — Data S5: psyp70187‐sup‐0005‐Supinfo5.json. [file PSYP-62-e70187-s007.json]

{
    "general_information": {
        "App": "ARTEM-IS",
        "Version": "2.1",
        "Licence": "This report has been downloaded under the CC BY 4.0 licence on October 28, 2025",
        "Contributor(s)": "Giorgio",
        "Report ID": "202410271633514mTakC",
        "Completed": "98",
        "Source ID": "",
        "Appkey": "f70c7f76f86dd3465c12a7d3f09970c8"
    },
    "study_decription": {
        "artemis_type": "1",
        "study_title": "Anterior N2 enhancement is not a general electrophysiological index of concealed information",
        "study_title_final": "1",
        "study_working_title_exists": "0",
        "study_working_title": null,
        "study_authors": "CW Hsu; T Schofield; G Ganis",
        "study_reference_exists": "1",
        "study_reference_DOIs_exists": "1",
        "study_reference": "https:\/\/doi.org\/10.1111\/psyp.14633",
        "study_reference_noDOI_exists": "0",
        "study_reference_noDOI": null,
        "study_dataset_exists": "0",
        "study_dataset_types": null,
        "study_dataset_types_other": null,
        "study_dataset_DOI_exists": null,
        "study_dataset_DOI": null,
        "study_datasets_noDOI_exists": null,
        "study_datasets_noDOI": null,
        "supplementary_materials_exists": "0",
        "supplementary_materials": null,
        "specify_supplementary": null,
        "supplementary_link": null,
        "licenses_exists": "0",
        "licenses_which": null,
        "code_license": null,
        "code_license_multi": null,
        "code_license_other": null,
        "data_license": null,
        "data_license_multi": null,
        "data_license_other": null,
        "other_licenses": null,
        "study_abstract": "Event-related potentials (ERPs) have been used with the concealed information test (CIT) to detect concealed recognition of specific stimuli (i.e., \u201cprobes\u201d). While most research has focused on the P300 component, which is larger for infrequent probes than for frequent control stimuli (i.e., \u201cirrelevants\u201d), some studies have investigated an earlier ERP component, the anterior N2, with mixed results. Although some studies have reported a larger anterior N2 for probes than irrelevants (N2 enhancement), other studies, including our own, have not found such an effect. The present study aimed to replicate and extend our previous findings using the same CIT paradigm and measurement parameters. Results of Bayesian analyses show strong evidence against the hypothesis of anterior N2 enhancement by probes, replicating our previous work. Bayesian analyses also show strong evidence against the hypothesis of N2 enhancement for the three components revealed by a temporal principal component analysis (PCA) conducted to disentangle potentially overlapping ERP effects. In conclusion, whereas the CIT has shown promise in detecting recognition of specific information, anterior N2 enhancement cannot be used as an electrophysiological measure of concealed information across CIT paradigms.",
        "study_keywords": "Concealed information; ERPs; N2; recognition",
        "study_funding_exists": "1",
        "study_funding": "Research Executive Agency EuropeanUnion FP7 Marie Curie Initial TrainingNetworks (ITN), Grant\/Award Number:FP7- PEOPLE- 2013- ITN- 604764;Research Executive Agency EuropeanUnion, Seventh Framework Programme(FP7), Marie Curie Career IntegrationGrant, Grant\/Award Number: CIG09-GA- 2011- 293850- CoND",
        "study_ethics_exists": "1",
        "study_ethics": "Universityof Plymouth Faculty of Health and Human SciencesResearch Ethics Committee",
        "acknowledgements_exists": "0",
        "acknowledgements": null,
        "citation_instructions_exists": "1",
        "citation_instructions": "Hsu, C.-W., Schofield, T.,& Ganis, G. (2024). Anterior N2 enhancement isnot a general electrophysiological index ofconcealed information. Psychophysiology, 61,e14633. https:\/\/doi.org\/10.1111\/psyp.14633"
    },
    "design_and_sample": {
        "sample_size_total": "45",
        "sample_size_valid": "41",
        "subject_exclusion_rationale": "They had fewer than 50% trials in one or more stimulus categories due to incorrectly performing the task",
        "full_factorial": "1",
        "number_factors_between": "0",
        "factors_between_list": null,
        "number_of_groups": "1",
        "order_of_group": null,
        "participants_per_group": null,
        "number_factors_within": "1",
        "factors_within_list": "Item type (probe, irrelevant, target)",
        "total_nb_of_within_subject_conditions": "1",
        "within_subject_condition_names": null,
        "continuous_variables": "0",
        "continuous_variables_list": null,
        "trial_presentation_strategy": "0",
        "total_nb_of_trials": "205",
        "total_nb_of_trials_condition": "135; 35; 35",
        "trial_presentation_strategy_other": null,
        "avg_total_nb_trials_adaptive_other": null,
        "min_total_nb_trials_adaptive_other": null,
        "max_total_nb_trials_adaptive_other": null,
        "avg_nb_trials_adaptive_other_condition": null,
        "min_nb_trials_adaptive_other_condition": null,
        "max_nb_trials_adaptive_other_condition": null,
        "avg_nb_of_trials_condition": "135; 33; 32",
        "min_nb_of_trials_per_condition": "121; 29; 27",
        "max_nb_of_trials_per_condition": "135; 35; 35",
        "presenting_software": "18",
        "presenting_software_details": "18.0",
        "age_min": null,
        "age_max": null,
        "clinical_sample": "0"
    },
    "hardware": {
        "electrode_placement_type": "0",
        "electrode_placement_type_cap": "1",
        "cap_other": null,
        "cap_model": "Biosemi headcaps",
        "electrode_manufacturer": "Biosemi",
        "electrode_model": "Biosemi Pin-Type Active-electrodes for the cap + flat active type for the loose electrodes",
        "electrode_preamplifiers": "1",
        "electrode_material": "1",
        "electrode_material_other": null,
        "conductive_medium": "0",
        "conductive_medium_other": null,
        "cap_all_slots": "1",
        "electrode_location_naming_convention": "0",
        "ten-twenty_version": "1",
        "electrode_location_naming_convention_other": null,
        "number_EEG_electrodes": "36",
        "link_electrode_scheme": "https:\/\/www.biosemi.com\/pics\/cap_32_layout_medium.jpg",
        "non-EEG_electrodes_exists": "0",
        "non-EEG_electrodes": null,
        "non-EEG_electrodes_other": null,
        "amplifier_make": "1",
        "amplifier_make_other": null,
        "amplifier_model": "BioSemi Active-Two System",
        "trigger_signal_source": "3",
        "trigger_signal_source_other": null,
        "trigger_additional": "0",
        "trigger_signal_input_when": null,
        "trigger_signal_input_where": null,
        "trigger_signal_input_how": null,
        "other_peripheral_devices": "0",
        "other_peripheral_devices_details": null,
        "electrode_placement_type_other": null
    },
    "acquisition": {
        "acquisition_software": "3",
        "acquisition_software_details": "Actiview 8.14",
        "acquisition_quality_measure_exists": "1",
        "acquisition_quality_measure": "2",
        "impedance_threshold": null,
        "impedance_lower_end": null,
        "impedance_higher_end": null,
        "impedance_alternative": "Level of DC offset < 40 mV in absolute value (as recommended by Biosemi).",
        "online_reference_exists": "0",
        "online_reference_type": null,
        "alternatives_to_reference": "DRL",
        "online_reference_type_other": null,
        "location_ground": null,
        "online_reference_VEOG": "1",
        "online_reference_VEOG_other": null,
        "online_reference_HEOG": "2",
        "online_reference_HEOG_other": null,
        "online_reference_other_non-EEG": "1",
        "online_reference_other_non-EEG_other": null,
        "online_filters": "|1|",
        "online_filters_high_pass_cut_off": null,
        "online_filters_high_pass_cutoff_unit": null,
        "online_filters_high_pass_roll_off": null,
        "online_filters_high_pass_impulse": null,
        "online_filters_low_pass_cutoff_unit": "1",
        "online_filters_low_pass_cut_off": "102.4",
        "online_filters_low_pass_roll_off": "30",
        "online_filters_low_pass_impulse": "0",
        "online_notch_filter_type": null,
        "online_notch_filter_type_details": null,
        "online_notch_filter_width": null,
        "online_notch_filter_width_distance": null,
        "online_notch_filter_width_number_frequencies": null,
        "online_notch_filter_harmonics": null,
        "online_notch_filter_harmonics_which": null,
        "recording_sampling_frequency": "512",
        "online_filters_high_pass_family": null,
        "online_filters_high_pass_family_other": null,
        "online_filters_low_pass_family": "999",
        "online_filters_low_pass_family_other": "5th-order Cascaded Integrator-Comb (CIC) decimation filter",
        "event_code_delay_needed": "0",
        "event_code_delay_addressing": null,
        "event_code_delay_addressing_alternative": null,
        "event_code_delay_length": null
    },
    "pre-processing": {
        "same_software": "1",
        "preprocessing_software": "5",
        "preprocessing_software_details": "EEGlab version 2022.0, ERPLab version 8.30",
        "pre-processing steps": {
            "dwn001": {
                "order": 1,
                "type": "downnsampling",
                "title": null,
                "details": {
                    "downsample_software": null,
                    "downsample_software_details": null,
                    "new_sampling_frequency": "250"
                }
            },
            "art001": {
                "order": 2,
                "type": "artifact elimination",
                "title": null,
                "details": {
                    "artifact_1": "2",
                    "artifact_1_software": null,
                    "artifact_1_software_details": null,
                    "artifact_1_reject_what": null,
                    "artifact_1_reject_method": null,
                    "artifact_1_reject_visual": null,
                    "artifact_1_reject_visual_other": null,
                    "artifact_1_reject_numerical": null,
                    "artifact_1_reject_other": null,
                    "artifact_1_correct_method": null,
                    "artifact_1_correct_reference": null,
                    "artifact_1_correct_details": null,
                    "artifact_1_remove_channel_where": "2",
                    "artifact_1_remove_channel_if_for_all": "0",
                    "artifact_1_remove_channel_everyone_list": null,
                    "artifact_1_remove_channel_percent": "5",
                    "artifact_1_remove_channel_method": "1",
                    "artifact_1_remove_channel_visual": null,
                    "artifact_1_remove_channel_visual_other": null,
                    "artifact_1_remove_channel_numerical": "trimOutlier (SD threshold set at 75); Flat channels, using EEGLab pop_clean_rawdata function with \u201cFlatlineCriterion\u201d set to \u201c5\u201d)",
                    "artifact_1_remove_channel_other": null,
                    "artifact_1_interpolate_which": null,
                    "artifact_1_interpolate_how": null,
                    "artifact_1_automated_reference": null,
                    "artifact_1_automated_parameters": null,
                    "artifact_1_automated_version": null
                }
            },
            "oth002": {
                "order": 3,
                "type": "other pre-processing step",
                "title": null,
                "details": {
                    "same_software": null,
                    "preprocessing_software": null,
                    "preprocessing_software_details": null,
                    "preprocessing_pipeline": null,
                    "preprocessing_pipeline_which": null,
                    "preprocessing_pipeline_other": null,
                    "preprocessing_pipeline_reference": null,
                    "preprocessing_pipeline_version": null,
                    "preprocessing_pipeline_parameters": null,
                    "offline_filters": null,
                    "which_filters": null,
                    "filtering_software": null,
                    "filter_software_details": null,
                    "offline_highpass_filter_impulse": null,
                    "offline_highpass_filter_family": null,
                    "offline_highpass_filter_family_other": null,
                    "offline_highpass_filter_order": null,
                    "offline_highpass_filter_unit": null,
                    "offline_highpass_filter_cutoff": null,
                    "offline_highpass_filter_rolloff": null,
                    "offline_highpass_filter_additional_exists": null,
                    "offline_highpass_filter_additional": null,
                    "offline_highpass_filter_attenuation": null,
                    "offline_highpass_filter_transition": null,
                    "offline_highpass_filter_ripple": null,
                    "offline_highpass_filter_direction": null,
                    "offline_highpass_filter_delay": null,
                    "offline_highpass_filter_other": null,
                    "offline_lowpass_filter_impulse": null,
                    "offline_lowpass_filter_family": null,
                    "offline_lowpass_filter_family_other": null,
                    "offline_lowpass_filter_order": null,
                    "offline_lowpass_filter_unit": null,
                    "offline_lowpass_filter_cutoff": null,
                    "offline_lowpass_filter_rolloff": null,
                    "offline_lowpass_filter_additional_exists": null,
                    "offline_lowpass_filter_additional": null,
                    "offline_lowpass_filter_attenuation": null,
                    "offline_lowpass_filter_transition": null,
                    "offline_lowpass_filter_ripple": null,
                    "offline_lowpass_filter_direction": null,
                    "offline_lowpass_filter_delay": null,
                    "offline_lowpass_filter_other": null,
                    "offline_notch_filter_type": null,
                    "offline_notch_filter_type_details": null,
                    "offline_notch_filter_width": null,
                    "offline_notch_filter_width_distance": null,
                    "offline_notch_filter_width_number_frequencies": null,
                    "offline_notch_filter_harmonics": null,
                    "offline_notch_filter_harmonics_which": null,
                    "downsample_data": null,
                    "downsample_software": null,
                    "downsample_software_details": null,
                    "new_sampling_frequency": null,
                    "offline_reference": null,
                    "rereference_software": null,
                    "rereference_software_details": null,
                    "new_reference": null,
                    "new_reference_other": null,
                    "offline_reference_VEOG": null,
                    "new_reference_VEOG": null,
                    "new_reference_VEOG_other": null,
                    "offline_reference_HEOG": null,
                    "new_reference_HEOG": null,
                    "new_reference_HEOG_other": null,
                    "offline_reference_non-EEG": null,
                    "new_reference_non-EEG": null,
                    "new_reference_non-EEG_other": null,
                    "artifact_steps_number": null,
                    "epoch_any": null,
                    "epoch_software": null,
                    "epoch_software_details": null,
                    "epoch_beginning": null,
                    "epoch_trigger_event": null,
                    "epoch_trigger_event_other": null,
                    "epoch_end": null,
                    "baseline_any": null,
                    "baseline_software": null,
                    "baseline_software_details": null,
                    "baseline_beginning": null,
                    "baseline_end": null,
                    "baseline_method": null,
                    "baseline_other_method_details": null,
                    "preprocessing_order": null,
                    "other_preprocessing_which": "Detrending with PREP pipelins, \"removeTrend",
                    "other_preprocessing_software": null,
                    "other_preprocessing_software_details": null,
                    "other_preprocessing_details": null
                }
            },
            "off001": {
                "order": 4,
                "type": "offline filtering",
                "title": null,
                "details": {
                    "which_filters": "|1|",
                    "filtering_software": null,
                    "filter_software_details": null,
                    "offline_highpass_filter_impulse": null,
                    "offline_highpass_filter_family": null,
                    "offline_highpass_filter_family_other": null,
                    "offline_highpass_filter_order": null,
                    "offline_highpass_filter_unit": null,
                    "offline_highpass_filter_cutoff": null,
                    "offline_highpass_filter_rolloff": null,
                    "offline_highpass_filter_additional_exists": null,
                    "offline_highpass_filter_additional": null,
                    "offline_highpass_filter_attenuation": null,
                    "offline_highpass_filter_transition": null,
                    "offline_highpass_filter_ripple": null,
                    "offline_highpass_filter_direction": null,
                    "offline_highpass_filter_delay": null,
                    "offline_highpass_filter_other": null,
                    "offline_lowpass_filter_impulse": "1",
                    "offline_lowpass_filter_family": "1",
                    "offline_lowpass_filter_family_other": null,
                    "offline_lowpass_filter_order": "8",
                    "offline_lowpass_filter_unit": "1",
                    "offline_lowpass_filter_cutoff": "40",
                    "offline_lowpass_filter_rolloff": "20",
                    "offline_lowpass_filter_additional_exists": "1",
                    "offline_lowpass_filter_additional": "|3|5|",
                    "offline_lowpass_filter_attenuation": null,
                    "offline_lowpass_filter_transition": null,
                    "offline_lowpass_filter_ripple": null,
                    "offline_lowpass_filter_direction": "2",
                    "offline_lowpass_filter_delay": null,
                    "offline_lowpass_filter_other": null,
                    "offline_notch_filter_type": null,
                    "offline_notch_filter_type_details": null,
                    "offline_notch_filter_width": null,
                    "offline_notch_filter_width_distance": null,
                    "offline_notch_filter_width_number_frequencies": null,
                    "offline_notch_filter_harmonics": null,
                    "offline_notch_filter_harmonics_which": null
                }
            },
            "art002": {
                "order": 5,
                "type": "artifact elimination",
                "title": null,
                "details": {
                    "artifact_1": "0",
                    "artifact_1_software": null,
                    "artifact_1_software_details": null,
                    "artifact_1_reject_what": "1",
                    "artifact_1_reject_method": "1",
                    "artifact_1_reject_visual": null,
                    "artifact_1_reject_visual_other": null,
                    "artifact_1_reject_numerical": "Removal of segments containing data at anterior frontal chans with amp > |300| \u03bcV or peak-to-peak amp > |600| \u03bcV (500 ms window, moved in 250ms steps)",
                    "artifact_1_reject_other": null,
                    "artifact_1_correct_method": null,
                    "artifact_1_correct_reference": null,
                    "artifact_1_correct_details": null,
                    "artifact_1_remove_channel_where": null,
                    "artifact_1_remove_channel_if_for_all": null,
                    "artifact_1_remove_channel_everyone_list": null,
                    "artifact_1_remove_channel_percent": null,
                    "artifact_1_remove_channel_method": null,
                    "artifact_1_remove_channel_visual": null,
                    "artifact_1_remove_channel_visual_other": null,
                    "artifact_1_remove_channel_numerical": null,
                    "artifact_1_remove_channel_other": null,
                    "artifact_1_interpolate_which": null,
                    "artifact_1_interpolate_how": null,
                    "artifact_1_automated_reference": null,
                    "artifact_1_automated_parameters": null,
                    "artifact_1_automated_version": null
                }
            },
            "art006": {
                "order": 6,
                "type": "artifact elimination",
                "title": null,
                "details": {
                    "artifact_1": "0",
                    "artifact_1_software": null,
                    "artifact_1_software_details": null,
                    "artifact_1_reject_what": "1",
                    "artifact_1_reject_method": "1",
                    "artifact_1_reject_visual": null,
                    "artifact_1_reject_visual_other": null,
                    "artifact_1_reject_numerical": "Removal of segments at any other channels (other than anterior frontal) with amp > |225uV| or p2p amp > |450|uV (500 ms window, moved in 250ms steps)",
                    "artifact_1_reject_other": null,
                    "artifact_1_correct_method": null,
                    "artifact_1_correct_reference": null,
                    "artifact_1_correct_details": null,
                    "artifact_1_remove_channel_where": null,
                    "artifact_1_remove_channel_if_for_all": null,
                    "artifact_1_remove_channel_everyone_list": null,
                    "artifact_1_remove_channel_percent": null,
                    "artifact_1_remove_channel_method": null,
                    "artifact_1_remove_channel_visual": null,
                    "artifact_1_remove_channel_visual_other": null,
                    "artifact_1_remove_channel_numerical": null,
                    "artifact_1_remove_channel_other": null,
                    "artifact_1_interpolate_which": null,
                    "artifact_1_interpolate_how": null,
                    "artifact_1_automated_reference": null,
                    "artifact_1_automated_parameters": null,
                    "artifact_1_automated_version": null
                }
            },
            "epo001": {
                "order": 7,
                "type": "epoching",
                "title": null,
                "details": {
                    "epoch_software": null,
                    "epoch_software_details": null,
                    "epoch_beginning": "-200",
                    "epoch_trigger_event": "0",
                    "epoch_trigger_event_other": null,
                    "epoch_end": "1000",
                    "simultaneous_baseline_epoch": "1"
                }
            },
            "art003": {
                "order": 8,
                "type": "artifact elimination",
                "title": null,
                "details": {
                    "artifact_1": "1",
                    "artifact_1_software": null,
                    "artifact_1_software_details": null,
                    "artifact_1_reject_what": null,
                    "artifact_1_reject_method": null,
                    "artifact_1_reject_visual": null,
                    "artifact_1_reject_visual_other": null,
                    "artifact_1_reject_numerical": null,
                    "artifact_1_reject_other": null,
                    "artifact_1_correct_method": "2",
                    "artifact_1_correct_reference": "EEGlab pop_runica function with infomax option and default parameters. ICLabel for component removal.",
                    "artifact_1_correct_details": "IcLabel with a threshold of 0.90 for the probability of being a muscular, cardiac, or channel artifact; a component was identified as an ocular artifact and removed if the corresponding label weight was the largest and the brain weight was < 0.05 (i.e., if it was estimated to contain less than 5% brain signals)",
                    "artifact_1_remove_channel_where": null,
                    "artifact_1_remove_channel_if_for_all": null,
                    "artifact_1_remove_channel_everyone_list": null,
                    "artifact_1_remove_channel_percent": null,
                    "artifact_1_remove_channel_method": null,
                    "artifact_1_remove_channel_visual": null,
                    "artifact_1_remove_channel_visual_other": null,
                    "artifact_1_remove_channel_numerical": null,
                    "artifact_1_remove_channel_other": null,
                    "artifact_1_interpolate_which": null,
                    "artifact_1_interpolate_how": null,
                    "artifact_1_automated_reference": null,
                    "artifact_1_automated_parameters": null,
                    "artifact_1_automated_version": null
                }
            },
            "art004": {
                "order": 9,
                "type": "artifact elimination",
                "title": null,
                "details": {
                    "artifact_1": "0",
                    "artifact_1_software": null,
                    "artifact_1_software_details": null,
                    "artifact_1_reject_what": "0",
                    "artifact_1_reject_method": "1",
                    "artifact_1_reject_visual": null,
                    "artifact_1_reject_visual_other": null,
                    "artifact_1_reject_numerical": "removal of any residual trials with vertical or horizontal electrooculographic amplitude greaterthan 100 or 50 \u03bcV (in absolute value), respectively, as wellas of trials with an incorrect response;",
                    "artifact_1_reject_other": null,
                    "artifact_1_correct_method": null,
                    "artifact_1_correct_reference": null,
                    "artifact_1_correct_details": null,
                    "artifact_1_remove_channel_where": null,
                    "artifact_1_remove_channel_if_for_all": null,
                    "artifact_1_remove_channel_everyone_list": null,
                    "artifact_1_remove_channel_percent": null,
                    "artifact_1_remove_channel_method": null,
                    "artifact_1_remove_channel_visual": null,
                    "artifact_1_remove_channel_visual_other": null,
                    "artifact_1_remove_channel_numerical": null,
                    "artifact_1_remove_channel_other": null,
                    "artifact_1_interpolate_which": null,
                    "artifact_1_interpolate_how": null,
                    "artifact_1_automated_reference": null,
                    "artifact_1_automated_parameters": null,
                    "artifact_1_automated_version": null
                }
            },
            "art005": {
                "order": 10,
                "type": "artifact elimination",
                "title": null,
                "details": {
                    "artifact_1": "3",
                    "artifact_1_software": null,
                    "artifact_1_software_details": null,
                    "artifact_1_reject_what": null,
                    "artifact_1_reject_method": null,
                    "artifact_1_reject_visual": null,
                    "artifact_1_reject_visual_other": null,
                    "artifact_1_reject_numerical": null,
                    "artifact_1_reject_other": null,
                    "artifact_1_correct_method": null,
                    "artifact_1_correct_reference": null,
                    "artifact_1_correct_details": null,
                    "artifact_1_remove_channel_where": null,
                    "artifact_1_remove_channel_if_for_all": null,
                    "artifact_1_remove_channel_everyone_list": null,
                    "artifact_1_remove_channel_percent": null,
                    "artifact_1_remove_channel_method": null,
                    "artifact_1_remove_channel_visual": null,
                    "artifact_1_remove_channel_visual_other": null,
                    "artifact_1_remove_channel_numerical": null,
                    "artifact_1_remove_channel_other": null,
                    "artifact_1_interpolate_which": "Those removed in step 2",
                    "artifact_1_interpolate_how": "EEGlab pop_interp function, with 'spherical' option",
                    "artifact_1_automated_reference": null,
                    "artifact_1_automated_parameters": null,
                    "artifact_1_automated_version": null
                }
            },
            "rrf001": {
                "order": 11,
                "type": "re-referencing",
                "title": null,
                "details": {
                    "rereference_software": null,
                    "rereference_software_details": null,
                    "new_reference": "0",
                    "new_reference_other": null,
                    "new_reference_VEOG": null,
                    "new_reference_VEOG_other": null,
                    "new_reference_HEOG": null,
                    "new_reference_HEOG_other": null,
                    "new_reference_non-EEG": null,
                    "new_reference_non-EEG_other": null,
                    "offline_rereference_data": "|0|"
                }
            }
        },
        "preprocessing_order": null,
        "preprocessing_order_boolean": "0"
    },
    "channels": {
        "pre-processing steps": {
            "dwn001": {
                "order": 1,
                "type": "downnsampling",
                "title": null,
                "details": {
                    "downsample_software": null,
                    "downsample_software_details": null,
                    "new_sampling_frequency": "250"
                }
            },
            "art001": {
                "order": 2,
                "type": "artifact elimination",
                "title": null,
                "details": {
                    "artifact_1": "2",
                    "artifact_1_software": null,
                    "artifact_1_software_details": null,
                    "artifact_1_reject_what": null,
                    "artifact_1_reject_method": null,
                    "artifact_1_reject_visual": null,
                    "artifact_1_reject_visual_other": null,
                    "artifact_1_reject_numerical": null,
                    "artifact_1_reject_other": null,
                    "artifact_1_correct_method": null,
                    "artifact_1_correct_reference": null,
                    "artifact_1_correct_details": null,
                    "artifact_1_remove_channel_where": "2",
                    "artifact_1_remove_channel_if_for_all": "0",
                    "artifact_1_remove_channel_everyone_list": null,
                    "artifact_1_remove_channel_percent": "5",
                    "artifact_1_remove_channel_method": "1",
                    "artifact_1_remove_channel_visual": null,
                    "artifact_1_remove_channel_visual_other": null,
                    "artifact_1_remove_channel_numerical": "trimOutlier (SD threshold set at 75); Flat channels, using EEGLab pop_clean_rawdata function with \u201cFlatlineCriterion\u201d set to \u201c5\u201d)",
                    "artifact_1_remove_channel_other": null,
                    "artifact_1_interpolate_which": null,
                    "artifact_1_interpolate_how": null,
                    "artifact_1_automated_reference": null,
                    "artifact_1_automated_parameters": null,
                    "artifact_1_automated_version": null
                }
            },
            "oth002": {
                "order": 3,
                "type": "other pre-processing step",
                "title": null,
                "details": {
                    "same_software": null,
                    "preprocessing_software": null,
                    "preprocessing_software_details": null,
                    "preprocessing_pipeline": null,
                    "preprocessing_pipeline_which": null,
                    "preprocessing_pipeline_other": null,
                    "preprocessing_pipeline_reference": null,
                    "preprocessing_pipeline_version": null,
                    "preprocessing_pipeline_parameters": null,
                    "offline_filters": null,
                    "which_filters": null,
                    "filtering_software": null,
                    "filter_software_details": null,
                    "offline_highpass_filter_impulse": null,
                    "offline_highpass_filter_family": null,
                    "offline_highpass_filter_family_other": null,
                    "offline_highpass_filter_order": null,
                    "offline_highpass_filter_unit": null,
                    "offline_highpass_filter_cutoff": null,
                    "offline_highpass_filter_rolloff": null,
                    "offline_highpass_filter_additional_exists": null,
                    "offline_highpass_filter_additional": null,
                    "offline_highpass_filter_attenuation": null,
                    "offline_highpass_filter_transition": null,
                    "offline_highpass_filter_ripple": null,
                    "offline_highpass_filter_direction": null,
                    "offline_highpass_filter_delay": null,
                    "offline_highpass_filter_other": null,
                    "offline_lowpass_filter_impulse": null,
                    "offline_lowpass_filter_family": null,
                    "offline_lowpass_filter_family_other": null,
                    "offline_lowpass_filter_order": null,
                    "offline_lowpass_filter_unit": null,
                    "offline_lowpass_filter_cutoff": null,
                    "offline_lowpass_filter_rolloff": null,
                    "offline_lowpass_filter_additional_exists": null,
                    "offline_lowpass_filter_additional": null,
                    "offline_lowpass_filter_attenuation": null,
                    "offline_lowpass_filter_transition": null,
                    "offline_lowpass_filter_ripple": null,
                    "offline_lowpass_filter_direction": null,
                    "offline_lowpass_filter_delay": null,
                    "offline_lowpass_filter_other": null,
                    "offline_notch_filter_type": null,
                    "offline_notch_filter_type_details": null,
                    "offline_notch_filter_width": null,
                    "offline_notch_filter_width_distance": null,
                    "offline_notch_filter_width_number_frequencies": null,
                    "offline_notch_filter_harmonics": null,
                    "offline_notch_filter_harmonics_which": null,
                    "downsample_data": null,
                    "downsample_software": null,
                    "downsample_software_details": null,
                    "new_sampling_frequency": null,
                    "offline_reference": null,
                    "rereference_software": null,
                    "rereference_software_details": null,
                    "new_reference": null,
                    "new_reference_other": null,
                    "offline_reference_VEOG": null,
                    "new_reference_VEOG": null,
                    "new_reference_VEOG_other": null,
                    "offline_reference_HEOG": null,
                    "new_reference_HEOG": null,
                    "new_reference_HEOG_other": null,
                    "offline_reference_non-EEG": null,
                    "new_reference_non-EEG": null,
                    "new_reference_non-EEG_other": null,
                    "artifact_steps_number": null,
                    "epoch_any": null,
                    "epoch_software": null,
                    "epoch_software_details": null,
                    "epoch_beginning": null,
                    "epoch_trigger_event": null,
                    "epoch_trigger_event_other": null,
                    "epoch_end": null,
                    "baseline_any": null,
                    "baseline_software": null,
                    "baseline_software_details": null,
                    "baseline_beginning": null,
                    "baseline_end": null,
                    "baseline_method": null,
                    "baseline_other_method_details": null,
                    "preprocessing_order": null,
                    "other_preprocessing_which": "Detrending with PREP pipelins, \"removeTrend",
                    "other_preprocessing_software": null,
                    "other_preprocessing_software_details": null,
                    "other_preprocessing_details": null
                }
            },
            "off001": {
                "order": 4,
                "type": "offline filtering",
                "title": null,
                "details": {
                    "which_filters": "|1|",
                    "filtering_software": null,
                    "filter_software_details": null,
                    "offline_highpass_filter_impulse": null,
                    "offline_highpass_filter_family": null,
                    "offline_highpass_filter_family_other": null,
                    "offline_highpass_filter_order": null,
                    "offline_highpass_filter_unit": null,
                    "offline_highpass_filter_cutoff": null,
                    "offline_highpass_filter_rolloff": null,
                    "offline_highpass_filter_additional_exists": null,
                    "offline_highpass_filter_additional": null,
                    "offline_highpass_filter_attenuation": null,
                    "offline_highpass_filter_transition": null,
                    "offline_highpass_filter_ripple": null,
                    "offline_highpass_filter_direction": null,
                    "offline_highpass_filter_delay": null,
                    "offline_highpass_filter_other": null,
                    "offline_lowpass_filter_impulse": "1",
                    "offline_lowpass_filter_family": "1",
                    "offline_lowpass_filter_family_other": null,
                    "offline_lowpass_filter_order": "8",
                    "offline_lowpass_filter_unit": "1",
                    "offline_lowpass_filter_cutoff": "40",
                    "offline_lowpass_filter_rolloff": "20",
                    "offline_lowpass_filter_additional_exists": "1",
                    "offline_lowpass_filter_additional": "|3|5|",
                    "offline_lowpass_filter_attenuation": null,
                    "offline_lowpass_filter_transition": null,
                    "offline_lowpass_filter_ripple": null,
                    "offline_lowpass_filter_direction": "2",
                    "offline_lowpass_filter_delay": null,
                    "offline_lowpass_filter_other": null,
                    "offline_notch_filter_type": null,
                    "offline_notch_filter_type_details": null,
                    "offline_notch_filter_width": null,
                    "offline_notch_filter_width_distance": null,
                    "offline_notch_filter_width_number_frequencies": null,
                    "offline_notch_filter_harmonics": null,
                    "offline_notch_filter_harmonics_which": null
                }
            },
            "art002": {
                "order": 5,
                "type": "artifact elimination",
                "title": null,
                "details": {
                    "artifact_1": "0",
                    "artifact_1_software": null,
                    "artifact_1_software_details": null,
                    "artifact_1_reject_what": "1",
                    "artifact_1_reject_method": "1",
                    "artifact_1_reject_visual": null,
                    "artifact_1_reject_visual_other": null,
                    "artifact_1_reject_numerical": "Removal of segments containing data at anterior frontal chans with amp > |300| \u03bcV or peak-to-peak amp > |600| \u03bcV (500 ms window, moved in 250ms steps)",
                    "artifact_1_reject_other": null,
                    "artifact_1_correct_method": null,
                    "artifact_1_correct_reference": null,
                    "artifact_1_correct_details": null,
                    "artifact_1_remove_channel_where": null,
                    "artifact_1_remove_channel_if_for_all": null,
                    "artifact_1_remove_channel_everyone_list": null,
                    "artifact_1_remove_channel_percent": null,
                    "artifact_1_remove_channel_method": null,
                    "artifact_1_remove_channel_visual": null,
                    "artifact_1_remove_channel_visual_other": null,
                    "artifact_1_remove_channel_numerical": null,
                    "artifact_1_remove_channel_other": null,
                    "artifact_1_interpolate_which": null,
                    "artifact_1_interpolate_how": null,
                    "artifact_1_automated_reference": null,
                    "artifact_1_automated_parameters": null,
                    "artifact_1_automated_version": null
                }
            },
            "art006": {
                "order": 6,
                "type": "artifact elimination",
                "title": null,
                "details": {
                    "artifact_1": "0",
                    "artifact_1_software": null,
                    "artifact_1_software_details": null,
                    "artifact_1_reject_what": "1",
                    "artifact_1_reject_method": "1",
                    "artifact_1_reject_visual": null,
                    "artifact_1_reject_visual_other": null,
                    "artifact_1_reject_numerical": "Removal of segments at any other channels (other than anterior frontal) with amp > |225uV| or p2p amp > |450|uV (500 ms window, moved in 250ms steps)",
                    "artifact_1_reject_other": null,
                    "artifact_1_correct_method": null,
                    "artifact_1_correct_reference": null,
                    "artifact_1_correct_details": null,
                    "artifact_1_remove_channel_where": null,
                    "artifact_1_remove_channel_if_for_all": null,
                    "artifact_1_remove_channel_everyone_list": null,
                    "artifact_1_remove_channel_percent": null,
                    "artifact_1_remove_channel_method": null,
                    "artifact_1_remove_channel_visual": null,
                    "artifact_1_remove_channel_visual_other": null,
                    "artifact_1_remove_channel_numerical": null,
                    "artifact_1_remove_channel_other": null,
                    "artifact_1_interpolate_which": null,
                    "artifact_1_interpolate_how": null,
                    "artifact_1_automated_reference": null,
                    "artifact_1_automated_parameters": null,
                    "artifact_1_automated_version": null
                }
            },
            "epo001": {
                "order": 7,
                "type": "epoching",
                "title": null,
                "details": {
                    "epoch_software": null,
                    "epoch_software_details": null,
                    "epoch_beginning": "-200",
                    "epoch_trigger_event": "0",
                    "epoch_trigger_event_other": null,
                    "epoch_end": "1000",
                    "simultaneous_baseline_epoch": "1"
                }
            },
            "art003": {
                "order": 8,
                "type": "artifact elimination",
                "title": null,
                "details": {
                    "artifact_1": "1",
                    "artifact_1_software": null,
                    "artifact_1_software_details": null,
                    "artifact_1_reject_what": null,
                    "artifact_1_reject_method": null,
                    "artifact_1_reject_visual": null,
                    "artifact_1_reject_visual_other": null,
                    "artifact_1_reject_numerical": null,
                    "artifact_1_reject_other": null,
                    "artifact_1_correct_method": "2",
                    "artifact_1_correct_reference": "EEGlab pop_runica function with infomax option and default parameters. ICLabel for component removal.",
                    "artifact_1_correct_details": "IcLabel with a threshold of 0.90 for the probability of being a muscular, cardiac, or channel artifact; a component was identified as an ocular artifact and removed if the corresponding label weight was the largest and the brain weight was < 0.05 (i.e., if it was estimated to contain less than 5% brain signals)",
                    "artifact_1_remove_channel_where": null,
                    "artifact_1_remove_channel_if_for_all": null,
                    "artifact_1_remove_channel_everyone_list": null,
                    "artifact_1_remove_channel_percent": null,
                    "artifact_1_remove_channel_method": null,
                    "artifact_1_remove_channel_visual": null,
                    "artifact_1_remove_channel_visual_other": null,
                    "artifact_1_remove_channel_numerical": null,
                    "artifact_1_remove_channel_other": null,
                    "artifact_1_interpolate_which": null,
                    "artifact_1_interpolate_how": null,
                    "artifact_1_automated_reference": null,
                    "artifact_1_automated_parameters": null,
                    "artifact_1_automated_version": null
                }
            },
            "art004": {
                "order": 9,
                "type": "artifact elimination",
                "title": null,
                "details": {
                    "artifact_1": "0",
                    "artifact_1_software": null,
                    "artifact_1_software_details": null,
                    "artifact_1_reject_what": "0",
                    "artifact_1_reject_method": "1",
                    "artifact_1_reject_visual": null,
                    "artifact_1_reject_visual_other": null,
                    "artifact_1_reject_numerical": "removal of any residual trials with vertical or horizontal electrooculographic amplitude greaterthan 100 or 50 \u03bcV (in absolute value), respectively, as wellas of trials with an incorrect response;",
                    "artifact_1_reject_other": null,
                    "artifact_1_correct_method": null,
                    "artifact_1_correct_reference": null,
                    "artifact_1_correct_details": null,
                    "artifact_1_remove_channel_where": null,
                    "artifact_1_remove_channel_if_for_all": null,
                    "artifact_1_remove_channel_everyone_list": null,
                    "artifact_1_remove_channel_percent": null,
                    "artifact_1_remove_channel_method": null,
                    "artifact_1_remove_channel_visual": null,
                    "artifact_1_remove_channel_visual_other": null,
                    "artifact_1_remove_channel_numerical": null,
                    "artifact_1_remove_channel_other": null,
                    "artifact_1_interpolate_which": null,
                    "artifact_1_interpolate_how": null,
                    "artifact_1_automated_reference": null,
                    "artifact_1_automated_parameters": null,
                    "artifact_1_automated_version": null
                }
            },
            "art005": {
                "order": 10,
                "type": "artifact elimination",
                "title": null,
                "details": {
                    "artifact_1": "3",
                    "artifact_1_software": null,
                    "artifact_1_software_details": null,
                    "artifact_1_reject_what": null,
                    "artifact_1_reject_method": null,
                    "artifact_1_reject_visual": null,
                    "artifact_1_reject_visual_other": null,
                    "artifact_1_reject_numerical": null,
                    "artifact_1_reject_other": null,
                    "artifact_1_correct_method": null,
                    "artifact_1_correct_reference": null,
                    "artifact_1_correct_details": null,
                    "artifact_1_remove_channel_where": null,
                    "artifact_1_remove_channel_if_for_all": null,
                    "artifact_1_remove_channel_everyone_list": null,
                    "artifact_1_remove_channel_percent": null,
                    "artifact_1_remove_channel_method": null,
                    "artifact_1_remove_channel_visual": null,
                    "artifact_1_remove_channel_visual_other": null,
                    "artifact_1_remove_channel_numerical": null,
                    "artifact_1_remove_channel_other": null,
                    "artifact_1_interpolate_which": "Those removed in step 2",
                    "artifact_1_interpolate_how": "EEGlab pop_interp function, with 'spherical' option",
                    "artifact_1_automated_reference": null,
                    "artifact_1_automated_parameters": null,
                    "artifact_1_automated_version": null
                }
            },
            "rrf001": {
                "order": 11,
                "type": "re-referencing",
                "title": null,
                "details": {
                    "rereference_software": null,
                    "rereference_software_details": null,
                    "new_reference": "0",
                    "new_reference_other": null,
                    "new_reference_VEOG": null,
                    "new_reference_VEOG_other": null,
                    "new_reference_HEOG": null,
                    "new_reference_HEOG_other": null,
                    "new_reference_non-EEG": null,
                    "new_reference_non-EEG_other": null,
                    "offline_rereference_data": "|0|"
                }
            }
        },
        "channels_all_vs_subset": "1",
        "chan_selection": "0",
        "chan_selection_a_priori": "0",
        "chan_selection_a_priori_literature_reference": "Ganis, G., Bridges, D., Hsu, C. W., & Schendan, H. E. (2016). Is an-terior N2 enhancement a reliable electrophysiological index ofconcealed information? NeuroImage, 143, 152\u2013165, DOI: https:\/\/doi.org\/10.1016\/j.neuroimage.2016.08.042",
        "chan_selection_a_priori_literature_similar": null,
        "chan_selection_a_priori_theory": null,
        "chan_selection_a_priori_other": null,
        "chan_a_priori_number": "1",
        "chan_a_priori_list": "Fz",
        "chan_selection_data_driven_broad": null,
        "chan_selection_data_driven_broad_visual": null,
        "chan_selection_data_driven_broad_visual_details": null,
        "chan_selection_data_driven_broad_neighbours": null,
        "chan_selection_data_driven_broad_neighbours_maxregion": null,
        "chan_selection_data_driven_broad_neighbours_other": null,
        "chan_selection_data_driven_broad_number": null,
        "chan_selection_data_driven_broad_list": null,
        "chan_selection_data_driven_final": null,
        "chan_selection_data_driven_final_visual": null,
        "chan_selection_data_driven_final_visual_details": null,
        "chan_selection_data_driven_final_neighbours": null,
        "chan_selection_data_driven_final_neighbours_maxregion": null,
        "chan_selection_data_driven_final_neighbours_other": null,
        "chan_selection_data_driven_final_number": null,
        "chan_selection_data_driven_final_list": null,
        "chan_selection_other": null,
        "chan_aggregating_used": "0",
        "chan_aggregating_which_channels": null,
        "chan_aggregating_averaging": null,
        "chan_aggretating_other_methods": null,
        "chan_selection_other_number": null,
        "chan_selection_other_list": null
    },
    "measurement": {
        "pre-processing steps": {
            "dwn001": {
                "order": 1,
                "type": "downnsampling",
                "title": null,
                "details": {
                    "downsample_software": null,
                    "downsample_software_details": null,
                    "new_sampling_frequency": "250"
                }
            },
            "art001": {
                "order": 2,
                "type": "artifact elimination",
                "title": null,
                "details": {
                    "artifact_1": "2",
                    "artifact_1_software": null,
                    "artifact_1_software_details": null,
                    "artifact_1_reject_what": null,
                    "artifact_1_reject_method": null,
                    "artifact_1_reject_visual": null,
                    "artifact_1_reject_visual_other": null,
                    "artifact_1_reject_numerical": null,
                    "artifact_1_reject_other": null,
                    "artifact_1_correct_method": null,
                    "artifact_1_correct_reference": null,
                    "artifact_1_correct_details": null,
                    "artifact_1_remove_channel_where": "2",
                    "artifact_1_remove_channel_if_for_all": "0",
                    "artifact_1_remove_channel_everyone_list": null,
                    "artifact_1_remove_channel_percent": "5",
                    "artifact_1_remove_channel_method": "1",
                    "artifact_1_remove_channel_visual": null,
                    "artifact_1_remove_channel_visual_other": null,
                    "artifact_1_remove_channel_numerical": "trimOutlier (SD threshold set at 75); Flat channels, using EEGLab pop_clean_rawdata function with \u201cFlatlineCriterion\u201d set to \u201c5\u201d)",
                    "artifact_1_remove_channel_other": null,
                    "artifact_1_interpolate_which": null,
                    "artifact_1_interpolate_how": null,
                    "artifact_1_automated_reference": null,
                    "artifact_1_automated_parameters": null,
                    "artifact_1_automated_version": null
                }
            },
            "oth002": {
                "order": 3,
                "type": "other pre-processing step",
                "title": null,
                "details": {
                    "same_software": null,
                    "preprocessing_software": null,
                    "preprocessing_software_details": null,
                    "preprocessing_pipeline": null,
                    "preprocessing_pipeline_which": null,
                    "preprocessing_pipeline_other": null,
                    "preprocessing_pipeline_reference": null,
                    "preprocessing_pipeline_version": null,
                    "preprocessing_pipeline_parameters": null,
                    "offline_filters": null,
                    "which_filters": null,
                    "filtering_software": null,
                    "filter_software_details": null,
                    "offline_highpass_filter_impulse": null,
                    "offline_highpass_filter_family": null,
                    "offline_highpass_filter_family_other": null,
                    "offline_highpass_filter_order": null,
                    "offline_highpass_filter_unit": null,
                    "offline_highpass_filter_cutoff": null,
                    "offline_highpass_filter_rolloff": null,
                    "offline_highpass_filter_additional_exists": null,
                    "offline_highpass_filter_additional": null,
                    "offline_highpass_filter_attenuation": null,
                    "offline_highpass_filter_transition": null,
                    "offline_highpass_filter_ripple": null,
                    "offline_highpass_filter_direction": null,
                    "offline_highpass_filter_delay": null,
                    "offline_highpass_filter_other": null,
                    "offline_lowpass_filter_impulse": null,
                    "offline_lowpass_filter_family": null,
                    "offline_lowpass_filter_family_other": null,
                    "offline_lowpass_filter_order": null,
                    "offline_lowpass_filter_unit": null,
                    "offline_lowpass_filter_cutoff": null,
                    "offline_lowpass_filter_rolloff": null,
                    "offline_lowpass_filter_additional_exists": null,
                    "offline_lowpass_filter_additional": null,
                    "offline_lowpass_filter_attenuation": null,
                    "offline_lowpass_filter_transition": null,
                    "offline_lowpass_filter_ripple": null,
                    "offline_lowpass_filter_direction": null,
                    "offline_lowpass_filter_delay": null,
                    "offline_lowpass_filter_other": null,
                    "offline_notch_filter_type": null,
                    "offline_notch_filter_type_details": null,
                    "offline_notch_filter_width": null,
                    "offline_notch_filter_width_distance": null,
                    "offline_notch_filter_width_number_frequencies": null,
                    "offline_notch_filter_harmonics": null,
                    "offline_notch_filter_harmonics_which": null,
                    "downsample_data": null,
                    "downsample_software": null,
                    "downsample_software_details": null,
                    "new_sampling_frequency": null,
                    "offline_reference": null,
                    "rereference_software": null,
                    "rereference_software_details": null,
                    "new_reference": null,
                    "new_reference_other": null,
                    "offline_reference_VEOG": null,
                    "new_reference_VEOG": null,
                    "new_reference_VEOG_other": null,
                    "offline_reference_HEOG": null,
                    "new_reference_HEOG": null,
                    "new_reference_HEOG_other": null,
                    "offline_reference_non-EEG": null,
                    "new_reference_non-EEG": null,
                    "new_reference_non-EEG_other": null,
                    "artifact_steps_number": null,
                    "epoch_any": null,
                    "epoch_software": null,
                    "epoch_software_details": null,
                    "epoch_beginning": null,
                    "epoch_trigger_event": null,
                    "epoch_trigger_event_other": null,
                    "epoch_end": null,
                    "baseline_any": null,
                    "baseline_software": null,
                    "baseline_software_details": null,
                    "baseline_beginning": null,
                    "baseline_end": null,
                    "baseline_method": null,
                    "baseline_other_method_details": null,
                    "preprocessing_order": null,
                    "other_preprocessing_which": "Detrending with PREP pipelins, \"removeTrend",
                    "other_preprocessing_software": null,
                    "other_preprocessing_software_details": null,
                    "other_preprocessing_details": null
                }
            },
            "off001": {
                "order": 4,
                "type": "offline filtering",
                "title": null,
                "details": {
                    "which_filters": "|1|",
                    "filtering_software": null,
                    "filter_software_details": null,
                    "offline_highpass_filter_impulse": null,
                    "offline_highpass_filter_family": null,
                    "offline_highpass_filter_family_other": null,
                    "offline_highpass_filter_order": null,
                    "offline_highpass_filter_unit": null,
                    "offline_highpass_filter_cutoff": null,
                    "offline_highpass_filter_rolloff": null,
                    "offline_highpass_filter_additional_exists": null,
                    "offline_highpass_filter_additional": null,
                    "offline_highpass_filter_attenuation": null,
                    "offline_highpass_filter_transition": null,
                    "offline_highpass_filter_ripple": null,
                    "offline_highpass_filter_direction": null,
                    "offline_highpass_filter_delay": null,
                    "offline_highpass_filter_other": null,
                    "offline_lowpass_filter_impulse": "1",
                    "offline_lowpass_filter_family": "1",
                    "offline_lowpass_filter_family_other": null,
                    "offline_lowpass_filter_order": "8",
                    "offline_lowpass_filter_unit": "1",
                    "offline_lowpass_filter_cutoff": "40",
                    "offline_lowpass_filter_rolloff": "20",
                    "offline_lowpass_filter_additional_exists": "1",
                    "offline_lowpass_filter_additional": "|3|5|",
                    "offline_lowpass_filter_attenuation": null,
                    "offline_lowpass_filter_transition": null,
                    "offline_lowpass_filter_ripple": null,
                    "offline_lowpass_filter_direction": "2",
                    "offline_lowpass_filter_delay": null,
                    "offline_lowpass_filter_other": null,
                    "offline_notch_filter_type": null,
                    "offline_notch_filter_type_details": null,
                    "offline_notch_filter_width": null,
                    "offline_notch_filter_width_distance": null,
                    "offline_notch_filter_width_number_frequencies": null,
                    "offline_notch_filter_harmonics": null,
                    "offline_notch_filter_harmonics_which": null
                }
            },
            "art002": {
                "order": 5,
                "type": "artifact elimination",
                "title": null,
                "details": {
                    "artifact_1": "0",
                    "artifact_1_software": null,
                    "artifact_1_software_details": null,
                    "artifact_1_reject_what": "1",
                    "artifact_1_reject_method": "1",
                    "artifact_1_reject_visual": null,
                    "artifact_1_reject_visual_other": null,
                    "artifact_1_reject_numerical": "Removal of segments containing data at anterior frontal chans with amp > |300| \u03bcV or peak-to-peak amp > |600| \u03bcV (500 ms window, moved in 250ms steps)",
                    "artifact_1_reject_other": null,
                    "artifact_1_correct_method": null,
                    "artifact_1_correct_reference": null,
                    "artifact_1_correct_details": null,
                    "artifact_1_remove_channel_where": null,
                    "artifact_1_remove_channel_if_for_all": null,
                    "artifact_1_remove_channel_everyone_list": null,
                    "artifact_1_remove_channel_percent": null,
                    "artifact_1_remove_channel_method": null,
                    "artifact_1_remove_channel_visual": null,
                    "artifact_1_remove_channel_visual_other": null,
                    "artifact_1_remove_channel_numerical": null,
                    "artifact_1_remove_channel_other": null,
                    "artifact_1_interpolate_which": null,
                    "artifact_1_interpolate_how": null,
                    "artifact_1_automated_reference": null,
                    "artifact_1_automated_parameters": null,
                    "artifact_1_automated_version": null
                }
            },
            "art006": {
                "order": 6,
                "type": "artifact elimination",
                "title": null,
                "details": {
                    "artifact_1": "0",
                    "artifact_1_software": null,
                    "artifact_1_software_details": null,
                    "artifact_1_reject_what": "1",
                    "artifact_1_reject_method": "1",
                    "artifact_1_reject_visual": null,
                    "artifact_1_reject_visual_other": null,
                    "artifact_1_reject_numerical": "Removal of segments at any other channels (other than anterior frontal) with amp > |225uV| or p2p amp > |450|uV (500 ms window, moved in 250ms steps)",
                    "artifact_1_reject_other": null,
                    "artifact_1_correct_method": null,
                    "artifact_1_correct_reference": null,
                    "artifact_1_correct_details": null,
                    "artifact_1_remove_channel_where": null,
                    "artifact_1_remove_channel_if_for_all": null,
                    "artifact_1_remove_channel_everyone_list": null,
                    "artifact_1_remove_channel_percent": null,
                    "artifact_1_remove_channel_method": null,
                    "artifact_1_remove_channel_visual": null,
                    "artifact_1_remove_channel_visual_other": null,
                    "artifact_1_remove_channel_numerical": null,
                    "artifact_1_remove_channel_other": null,
                    "artifact_1_interpolate_which": null,
                    "artifact_1_interpolate_how": null,
                    "artifact_1_automated_reference": null,
                    "artifact_1_automated_parameters": null,
                    "artifact_1_automated_version": null
                }
            },
            "epo001": {
                "order": 7,
                "type": "epoching",
                "title": null,
                "details": {
                    "epoch_software": null,
                    "epoch_software_details": null,
                    "epoch_beginning": "-200",
                    "epoch_trigger_event": "0",
                    "epoch_trigger_event_other": null,
                    "epoch_end": "1000",
                    "simultaneous_baseline_epoch": "1"
                }
            },
            "art003": {
                "order": 8,
                "type": "artifact elimination",
                "title": null,
                "details": {
                    "artifact_1": "1",
                    "artifact_1_software": null,
                    "artifact_1_software_details": null,
                    "artifact_1_reject_what": null,
                    "artifact_1_reject_method": null,
                    "artifact_1_reject_visual": null,
                    "artifact_1_reject_visual_other": null,
                    "artifact_1_reject_numerical": null,
                    "artifact_1_reject_other": null,
                    "artifact_1_correct_method": "2",
                    "artifact_1_correct_reference": "EEGlab pop_runica function with infomax option and default parameters. ICLabel for component removal.",
                    "artifact_1_correct_details": "IcLabel with a threshold of 0.90 for the probability of being a muscular, cardiac, or channel artifact; a component was identified as an ocular artifact and removed if the corresponding label weight was the largest and the brain weight was < 0.05 (i.e., if it was estimated to contain less than 5% brain signals)",
                    "artifact_1_remove_channel_where": null,
                    "artifact_1_remove_channel_if_for_all": null,
                    "artifact_1_remove_channel_everyone_list": null,
                    "artifact_1_remove_channel_percent": null,
                    "artifact_1_remove_channel_method": null,
                    "artifact_1_remove_channel_visual": null,
                    "artifact_1_remove_channel_visual_other": null,
                    "artifact_1_remove_channel_numerical": null,
                    "artifact_1_remove_channel_other": null,
                    "artifact_1_interpolate_which": null,
                    "artifact_1_interpolate_how": null,
                    "artifact_1_automated_reference": null,
                    "artifact_1_automated_parameters": null,
                    "artifact_1_automated_version": null
                }
            },
            "art004": {
                "order": 9,
                "type": "artifact elimination",
                "title": null,
                "details": {
                    "artifact_1": "0",
                    "artifact_1_software": null,
                    "artifact_1_software_details": null,
                    "artifact_1_reject_what": "0",
                    "artifact_1_reject_method": "1",
                    "artifact_1_reject_visual": null,
                    "artifact_1_reject_visual_other": null,
                    "artifact_1_reject_numerical": "removal of any residual trials with vertical or horizontal electrooculographic amplitude greaterthan 100 or 50 \u03bcV (in absolute value), respectively, as wellas of trials with an incorrect response;",
                    "artifact_1_reject_other": null,
                    "artifact_1_correct_method": null,
                    "artifact_1_correct_reference": null,
                    "artifact_1_correct_details": null,
                    "artifact_1_remove_channel_where": null,
                    "artifact_1_remove_channel_if_for_all": null,
                    "artifact_1_remove_channel_everyone_list": null,
                    "artifact_1_remove_channel_percent": null,
                    "artifact_1_remove_channel_method": null,
                    "artifact_1_remove_channel_visual": null,
                    "artifact_1_remove_channel_visual_other": null,
                    "artifact_1_remove_channel_numerical": null,
                    "artifact_1_remove_channel_other": null,
                    "artifact_1_interpolate_which": null,
                    "artifact_1_interpolate_how": null,
                    "artifact_1_automated_reference": null,
                    "artifact_1_automated_parameters": null,
                    "artifact_1_automated_version": null
                }
            },
            "art005": {
                "order": 10,
                "type": "artifact elimination",
                "title": null,
                "details": {
                    "artifact_1": "3",
                    "artifact_1_software": null,
                    "artifact_1_software_details": null,
                    "artifact_1_reject_what": null,
                    "artifact_1_reject_method": null,
                    "artifact_1_reject_visual": null,
                    "artifact_1_reject_visual_other": null,
                    "artifact_1_reject_numerical": null,
                    "artifact_1_reject_other": null,
                    "artifact_1_correct_method": null,
                    "artifact_1_correct_reference": null,
                    "artifact_1_correct_details": null,
                    "artifact_1_remove_channel_where": null,
                    "artifact_1_remove_channel_if_for_all": null,
                    "artifact_1_remove_channel_everyone_list": null,
                    "artifact_1_remove_channel_percent": null,
                    "artifact_1_remove_channel_method": null,
                    "artifact_1_remove_channel_visual": null,
                    "artifact_1_remove_channel_visual_other": null,
                    "artifact_1_remove_channel_numerical": null,
                    "artifact_1_remove_channel_other": null,
                    "artifact_1_interpolate_which": "Those removed in step 2",
                    "artifact_1_interpolate_how": "EEGlab pop_interp function, with 'spherical' option",
                    "artifact_1_automated_reference": null,
                    "artifact_1_automated_parameters": null,
                    "artifact_1_automated_version": null
                }
            },
            "rrf001": {
                "order": 11,
                "type": "re-referencing",
                "title": null,
                "details": {
                    "rereference_software": null,
                    "rereference_software_details": null,
                    "new_reference": "0",
                    "new_reference_other": null,
                    "new_reference_VEOG": null,
                    "new_reference_VEOG_other": null,
                    "new_reference_HEOG": null,
                    "new_reference_HEOG_other": null,
                    "new_reference_non-EEG": null,
                    "new_reference_non-EEG_other": null,
                    "offline_rereference_data": "|0|"
                }
            }
        },
        "measure_intro": "1",
        "measure_type": "|0|",
        "amp_measure_software": "5",
        "amp_measure_software_details": "As before",
        "amp_measured_from": "1",
        "waveform_difference_waves": "Probe - Irrelevant",
        "waveform_further_details": null,
        "amp_measure_procedure": "|0|",
        "amp_measure_peak_positivity": null,
        "amp_measure_peak_method": null,
        "amp_measure_peak_other": null,
        "window_area_measure_type": null,
        "window_area_measure_other": null,
        "amp_measure_factor_details": null,
        "amp_measure_other_details": null,
        "amp_time_window_selection": "0",
        "amp_window_selection_a_priori": "0",
        "amp_literature_reference": "Ganis, G., Bridges, D., Hsu, C. W., & Schendan, H. E. (2016). Is an-terior N2 enhancement a reliable electrophysiological index ofconcealed information? NeuroImage, 143, 152\u2013165, DOI: https:\/\/doi.org\/10.1016\/j.neuroimage.2016.08.042",
        "amp_literature_similar": null,
        "amp_theory": null,
        "amp_selection_other_reasons": null,
        "amp_measure_start_a_priori": "250",
        "amp_measure_end_a_priori": "300",
        "amp_window_selection_data_driven_broad": null,
        "amp_window_selection_data_driven_broad_visual": null,
        "amp_selection_data_driven_broad_visual_details": null,
        "amp_window_length_sig_tests_broad": null,
        "amp_window_overlap_sig_tests_broad": null,
        "amp_window_overlap_length_sig_tests_broad": null,
        "amp_window_no_sig_tests_broad": null,
        "amp_window_peakwindow_length_broad": null,
        "amp_window_peakwindow_length_rationale_broad": null,
        "amp_window_other_broad": null,
        "amp_window_start_data_driven_broad": null,
        "amp_window_end_data_driven_broad": null,
        "amp_window_selection_data_driven_final": null,
        "amp_window_selection_data_driven_final_visual": null,
        "amp_selection_data_driven_final_visual_details": null,
        "amp_window_length_sig_tests_final": null,
        "amp_window_overlap_sig_tests_final": null,
        "amp_window_overlap_length_sig_tests_final": null,
        "amp_window_no_sig_tests_final": null,
        "amp_window_peakwindow_length_final": null,
        "amp_window_peakwindow_lengthrationale_final": null,
        "amp_window_other_final": null,
        "amp_window_selection_other": null,
        "amp_window_start_data_driven_final": null,
        "amp_window_end_data_driven_final": null,
        "lat_measure_software": null,
        "lat_measure_software_details": null,
        "lat_measured_from": null,
        "lat_difference_waves": null,
        "lat_waveform_further_details": null,
        "lat_type": null,
        "peak_lat_measure": null,
        "peak_lat_measure_other": null,
        "onset_lat_measure": null,
        "onset_lat_extrapolation_describe": null,
        "onset_lat_chance_describe": null,
        "onset_lat_sig_tests_length": null,
        "onset_lat_sig_tests_overlap": null,
        "onset_lat_sig_tests_overlap_length": null,
        "onset_lat_sig_tests_no": null,
        "onset_lat_peak_fraction": null,
        "onset_lat_area_fraction": null,
        "onset_lat_other_describe": null,
        "other_lat_describe": null,
        "lat_selection_approach": null,
        "lat_selection_approach_a_priori": null,
        "lat_literature_exact": null,
        "lat_literature_similar": null,
        "lat_theory": null,
        "lat_selection_other_reasons": null,
        "lat_selection_approach_data_driven": null,
        "lat_selection_approach_data_driven_visual": null,
        "lat_selection_approach_data_driven_visual_details": null,
        "lat_selection_approach_data_driven_other": null,
        "lat_further_clarification": null,
        "lat_measure_window_start": null,
        "lat_measure_window_end": null,
        "amp_measure_localpeak_details": null
    },
    "visualization": {
        "pre-processing steps": {
            "dwn001": {
                "order": 1,
                "type": "downnsampling",
                "title": null,
                "details": {
                    "downsample_software": null,
                    "downsample_software_details": null,
                    "new_sampling_frequency": "250"
                }
            },
            "art001": {
                "order": 2,
                "type": "artifact elimination",
                "title": null,
                "details": {
                    "artifact_1": "2",
                    "artifact_1_software": null,
                    "artifact_1_software_details": null,
                    "artifact_1_reject_what": null,
                    "artifact_1_reject_method": null,
                    "artifact_1_reject_visual": null,
                    "artifact_1_reject_visual_other": null,
                    "artifact_1_reject_numerical": null,
                    "artifact_1_reject_other": null,
                    "artifact_1_correct_method": null,
                    "artifact_1_correct_reference": null,
                    "artifact_1_correct_details": null,
                    "artifact_1_remove_channel_where": "2",
                    "artifact_1_remove_channel_if_for_all": "0",
                    "artifact_1_remove_channel_everyone_list": null,
                    "artifact_1_remove_channel_percent": "5",
                    "artifact_1_remove_channel_method": "1",
                    "artifact_1_remove_channel_visual": null,
                    "artifact_1_remove_channel_visual_other": null,
                    "artifact_1_remove_channel_numerical": "trimOutlier (SD threshold set at 75); Flat channels, using EEGLab pop_clean_rawdata function with \u201cFlatlineCriterion\u201d set to \u201c5\u201d)",
                    "artifact_1_remove_channel_other": null,
                    "artifact_1_interpolate_which": null,
                    "artifact_1_interpolate_how": null,
                    "artifact_1_automated_reference": null,
                    "artifact_1_automated_parameters": null,
                    "artifact_1_automated_version": null
                }
            },
            "oth002": {
                "order": 3,
                "type": "other pre-processing step",
                "title": null,
                "details": {
                    "same_software": null,
                    "preprocessing_software": null,
                    "preprocessing_software_details": null,
                    "preprocessing_pipeline": null,
                    "preprocessing_pipeline_which": null,
                    "preprocessing_pipeline_other": null,
                    "preprocessing_pipeline_reference": null,
                    "preprocessing_pipeline_version": null,
                    "preprocessing_pipeline_parameters": null,
                    "offline_filters": null,
                    "which_filters": null,
                    "filtering_software": null,
                    "filter_software_details": null,
                    "offline_highpass_filter_impulse": null,
                    "offline_highpass_filter_family": null,
                    "offline_highpass_filter_family_other": null,
                    "offline_highpass_filter_order": null,
                    "offline_highpass_filter_unit": null,
                    "offline_highpass_filter_cutoff": null,
                    "offline_highpass_filter_rolloff": null,
                    "offline_highpass_filter_additional_exists": null,
                    "offline_highpass_filter_additional": null,
                    "offline_highpass_filter_attenuation": null,
                    "offline_highpass_filter_transition": null,
                    "offline_highpass_filter_ripple": null,
                    "offline_highpass_filter_direction": null,
                    "offline_highpass_filter_delay": null,
                    "offline_highpass_filter_other": null,
                    "offline_lowpass_filter_impulse": null,
                    "offline_lowpass_filter_family": null,
                    "offline_lowpass_filter_family_other": null,
                    "offline_lowpass_filter_order": null,
                    "offline_lowpass_filter_unit": null,
                    "offline_lowpass_filter_cutoff": null,
                    "offline_lowpass_filter_rolloff": null,
                    "offline_lowpass_filter_additional_exists": null,
                    "offline_lowpass_filter_additional": null,
                    "offline_lowpass_filter_attenuation": null,
                    "offline_lowpass_filter_transition": null,
                    "offline_lowpass_filter_ripple": null,
                    "offline_lowpass_filter_direction": null,
                    "offline_lowpass_filter_delay": null,
                    "offline_lowpass_filter_other": null,
                    "offline_notch_filter_type": null,
                    "offline_notch_filter_type_details": null,
                    "offline_notch_filter_width": null,
                    "offline_notch_filter_width_distance": null,
                    "offline_notch_filter_width_number_frequencies": null,
                    "offline_notch_filter_harmonics": null,
                    "offline_notch_filter_harmonics_which": null,
                    "downsample_data": null,
                    "downsample_software": null,
                    "downsample_software_details": null,
                    "new_sampling_frequency": null,
                    "offline_reference": null,
                    "rereference_software": null,
                    "rereference_software_details": null,
                    "new_reference": null,
                    "new_reference_other": null,
                    "offline_reference_VEOG": null,
                    "new_reference_VEOG": null,
                    "new_reference_VEOG_other": null,
                    "offline_reference_HEOG": null,
                    "new_reference_HEOG": null,
                    "new_reference_HEOG_other": null,
                    "offline_reference_non-EEG": null,
                    "new_reference_non-EEG": null,
                    "new_reference_non-EEG_other": null,
                    "artifact_steps_number": null,
                    "epoch_any": null,
                    "epoch_software": null,
                    "epoch_software_details": null,
                    "epoch_beginning": null,
                    "epoch_trigger_event": null,
                    "epoch_trigger_event_other": null,
                    "epoch_end": null,
                    "baseline_any": null,
                    "baseline_software": null,
                    "baseline_software_details": null,
                    "baseline_beginning": null,
                    "baseline_end": null,
                    "baseline_method": null,
                    "baseline_other_method_details": null,
                    "preprocessing_order": null,
                    "other_preprocessing_which": "Detrending with PREP pipelins, \"removeTrend",
                    "other_preprocessing_software": null,
                    "other_preprocessing_software_details": null,
                    "other_preprocessing_details": null
                }
            },
            "off001": {
                "order": 4,
                "type": "offline filtering",
                "title": null,
                "details": {
                    "which_filters": "|1|",
                    "filtering_software": null,
                    "filter_software_details": null,
                    "offline_highpass_filter_impulse": null,
                    "offline_highpass_filter_family": null,
                    "offline_highpass_filter_family_other": null,
                    "offline_highpass_filter_order": null,
                    "offline_highpass_filter_unit": null,
                    "offline_highpass_filter_cutoff": null,
                    "offline_highpass_filter_rolloff": null,
                    "offline_highpass_filter_additional_exists": null,
                    "offline_highpass_filter_additional": null,
                    "offline_highpass_filter_attenuation": null,
                    "offline_highpass_filter_transition": null,
                    "offline_highpass_filter_ripple": null,
                    "offline_highpass_filter_direction": null,
                    "offline_highpass_filter_delay": null,
                    "offline_highpass_filter_other": null,
                    "offline_lowpass_filter_impulse": "1",
                    "offline_lowpass_filter_family": "1",
                    "offline_lowpass_filter_family_other": null,
                    "offline_lowpass_filter_order": "8",
                    "offline_lowpass_filter_unit": "1",
                    "offline_lowpass_filter_cutoff": "40",
                    "offline_lowpass_filter_rolloff": "20",
                    "offline_lowpass_filter_additional_exists": "1",
                    "offline_lowpass_filter_additional": "|3|5|",
                    "offline_lowpass_filter_attenuation": null,
                    "offline_lowpass_filter_transition": null,
                    "offline_lowpass_filter_ripple": null,
                    "offline_lowpass_filter_direction": "2",
                    "offline_lowpass_filter_delay": null,
                    "offline_lowpass_filter_other": null,
                    "offline_notch_filter_type": null,
                    "offline_notch_filter_type_details": null,
                    "offline_notch_filter_width": null,
                    "offline_notch_filter_width_distance": null,
                    "offline_notch_filter_width_number_frequencies": null,
                    "offline_notch_filter_harmonics": null,
                    "offline_notch_filter_harmonics_which": null
                }
            },
            "art002": {
                "order": 5,
                "type": "artifact elimination",
                "title": null,
                "details": {
                    "artifact_1": "0",
                    "artifact_1_software": null,
                    "artifact_1_software_details": null,
                    "artifact_1_reject_what": "1",
                    "artifact_1_reject_method": "1",
                    "artifact_1_reject_visual": null,
                    "artifact_1_reject_visual_other": null,
                    "artifact_1_reject_numerical": "Removal of segments containing data at anterior frontal chans with amp > |300| \u03bcV or peak-to-peak amp > |600| \u03bcV (500 ms window, moved in 250ms steps)",
                    "artifact_1_reject_other": null,
                    "artifact_1_correct_method": null,
                    "artifact_1_correct_reference": null,
                    "artifact_1_correct_details": null,
                    "artifact_1_remove_channel_where": null,
                    "artifact_1_remove_channel_if_for_all": null,
                    "artifact_1_remove_channel_everyone_list": null,
                    "artifact_1_remove_channel_percent": null,
                    "artifact_1_remove_channel_method": null,
                    "artifact_1_remove_channel_visual": null,
                    "artifact_1_remove_channel_visual_other": null,
                    "artifact_1_remove_channel_numerical": null,
                    "artifact_1_remove_channel_other": null,
                    "artifact_1_interpolate_which": null,
                    "artifact_1_interpolate_how": null,
                    "artifact_1_automated_reference": null,
                    "artifact_1_automated_parameters": null,
                    "artifact_1_automated_version": null
                }
            },
            "art006": {
                "order": 6,
                "type": "artifact elimination",
                "title": null,
                "details": {
                    "artifact_1": "0",
                    "artifact_1_software": null,
                    "artifact_1_software_details": null,
                    "artifact_1_reject_what": "1",
                    "artifact_1_reject_method": "1",
                    "artifact_1_reject_visual": null,
                    "artifact_1_reject_visual_other": null,
                    "artifact_1_reject_numerical": "Removal of segments at any other channels (other than anterior frontal) with amp > |225uV| or p2p amp > |450|uV (500 ms window, moved in 250ms steps)",
                    "artifact_1_reject_other": null,
                    "artifact_1_correct_method": null,
                    "artifact_1_correct_reference": null,
                    "artifact_1_correct_details": null,
                    "artifact_1_remove_channel_where": null,
                    "artifact_1_remove_channel_if_for_all": null,
                    "artifact_1_remove_channel_everyone_list": null,
                    "artifact_1_remove_channel_percent": null,
                    "artifact_1_remove_channel_method": null,
                    "artifact_1_remove_channel_visual": null,
                    "artifact_1_remove_channel_visual_other": null,
                    "artifact_1_remove_channel_numerical": null,
                    "artifact_1_remove_channel_other": null,
                    "artifact_1_interpolate_which": null,
                    "artifact_1_interpolate_how": null,
                    "artifact_1_automated_reference": null,
                    "artifact_1_automated_parameters": null,
                    "artifact_1_automated_version": null
                }
            },
            "epo001": {
                "order": 7,
                "type": "epoching",
                "title": null,
                "details": {
                    "epoch_software": null,
                    "epoch_software_details": null,
                    "epoch_beginning": "-200",
                    "epoch_trigger_event": "0",
                    "epoch_trigger_event_other": null,
                    "epoch_end": "1000",
                    "simultaneous_baseline_epoch": "1"
                }
            },
            "art003": {
                "order": 8,
                "type": "artifact elimination",
                "title": null,
                "details": {
                    "artifact_1": "1",
                    "artifact_1_software": null,
                    "artifact_1_software_details": null,
                    "artifact_1_reject_what": null,
                    "artifact_1_reject_method": null,
                    "artifact_1_reject_visual": null,
                    "artifact_1_reject_visual_other": null,
                    "artifact_1_reject_numerical": null,
                    "artifact_1_reject_other": null,
                    "artifact_1_correct_method": "2",
                    "artifact_1_correct_reference": "EEGlab pop_runica function with infomax option and default parameters. ICLabel for component removal.",
                    "artifact_1_correct_details": "IcLabel with a threshold of 0.90 for the probability of being a muscular, cardiac, or channel artifact; a component was identified as an ocular artifact and removed if the corresponding label weight was the largest and the brain weight was < 0.05 (i.e., if it was estimated to contain less than 5% brain signals)",
                    "artifact_1_remove_channel_where": null,
                    "artifact_1_remove_channel_if_for_all": null,
                    "artifact_1_remove_channel_everyone_list": null,
                    "artifact_1_remove_channel_percent": null,
                    "artifact_1_remove_channel_method": null,
                    "artifact_1_remove_channel_visual": null,
                    "artifact_1_remove_channel_visual_other": null,
                    "artifact_1_remove_channel_numerical": null,
                    "artifact_1_remove_channel_other": null,
                    "artifact_1_interpolate_which": null,
                    "artifact_1_interpolate_how": null,
                    "artifact_1_automated_reference": null,
                    "artifact_1_automated_parameters": null,
                    "artifact_1_automated_version": null
                }
            },
            "art004": {
                "order": 9,
                "type": "artifact elimination",
                "title": null,
                "details": {
                    "artifact_1": "0",
                    "artifact_1_software": null,
                    "artifact_1_software_details": null,
                    "artifact_1_reject_what": "0",
                    "artifact_1_reject_method": "1",
                    "artifact_1_reject_visual": null,
                    "artifact_1_reject_visual_other": null,
                    "artifact_1_reject_numerical": "removal of any residual trials with vertical or horizontal electrooculographic amplitude greaterthan 100 or 50 \u03bcV (in absolute value), respectively, as wellas of trials with an incorrect response;",
                    "artifact_1_reject_other": null,
                    "artifact_1_correct_method": null,
                    "artifact_1_correct_reference": null,
                    "artifact_1_correct_details": null,
                    "artifact_1_remove_channel_where": null,
                    "artifact_1_remove_channel_if_for_all": null,
                    "artifact_1_remove_channel_everyone_list": null,
                    "artifact_1_remove_channel_percent": null,
                    "artifact_1_remove_channel_method": null,
                    "artifact_1_remove_channel_visual": null,
                    "artifact_1_remove_channel_visual_other": null,
                    "artifact_1_remove_channel_numerical": null,
                    "artifact_1_remove_channel_other": null,
                    "artifact_1_interpolate_which": null,
                    "artifact_1_interpolate_how": null,
                    "artifact_1_automated_reference": null,
                    "artifact_1_automated_parameters": null,
                    "artifact_1_automated_version": null
                }
            },
            "art005": {
                "order": 10,
                "type": "artifact elimination",
                "title": null,
                "details": {
                    "artifact_1": "3",
                    "artifact_1_software": null,
                    "artifact_1_software_details": null,
                    "artifact_1_reject_what": null,
                    "artifact_1_reject_method": null,
                    "artifact_1_reject_visual": null,
                    "artifact_1_reject_visual_other": null,
                    "artifact_1_reject_numerical": null,
                    "artifact_1_reject_other": null,
                    "artifact_1_correct_method": null,
                    "artifact_1_correct_reference": null,
                    "artifact_1_correct_details": null,
                    "artifact_1_remove_channel_where": null,
                    "artifact_1_remove_channel_if_for_all": null,
                    "artifact_1_remove_channel_everyone_list": null,
                    "artifact_1_remove_channel_percent": null,
                    "artifact_1_remove_channel_method": null,
                    "artifact_1_remove_channel_visual": null,
                    "artifact_1_remove_channel_visual_other": null,
                    "artifact_1_remove_channel_numerical": null,
                    "artifact_1_remove_channel_other": null,
                    "artifact_1_interpolate_which": "Those removed in step 2",
                    "artifact_1_interpolate_how": "EEGlab pop_interp function, with 'spherical' option",
                    "artifact_1_automated_reference": null,
                    "artifact_1_automated_parameters": null,
                    "artifact_1_automated_version": null
                }
            },
            "rrf001": {
                "order": 11,
                "type": "re-referencing",
                "title": null,
                "details": {
                    "rereference_software": null,
                    "rereference_software_details": null,
                    "new_reference": "0",
                    "new_reference_other": null,
                    "new_reference_VEOG": null,
                    "new_reference_VEOG_other": null,
                    "new_reference_HEOG": null,
                    "new_reference_HEOG_other": null,
                    "new_reference_non-EEG": null,
                    "new_reference_non-EEG_other": null,
                    "offline_rereference_data": "|0|"
                }
            }
        },
        "visualisation_type": "|0|1|",
        "visualisation_only_procedures_line": "0",
        "specify_visualisation_proc_line": null,
        "waveform_type": "0",
        "waveform_type_single_conditions": "Probe; Irrelevant",
        "waveform_type_difference_conditions": null,
        "waveform_type_other_conditions": null,
        "waveform_channel_averaging": "0",
        "waveform_which_channels": "1",
        "waveform_selected_channels_list": "Fz",
        "waveform_selected_channels_rationale": "This study was a replication of a previous study and focused on the N2 at Fz.",
        "waveform_channel_averaging_details": null,
        "waveform_channels_averaged_and_individual": null,
        "waveform_beginning": "-200",
        "waveform_end": "400",
        "whole_epoch": "999",
        "waveform_selected_time_rationale": "The frontal N2 time window was 250-300 ms, and so the main figure showed ERPs between -200 and 400 ms to have some context. The time window for the PCA analyses (not reported here) was -200 1000ms.",
        "waveform_uncertainty": "0",
        "waveform_uncertainty_which": null,
        "waveform_uncertainty_which_other": null,
        "waveform_additional_exists": "0",
        "waveform_additional": null,
        "visualisation_only_procedures_topo": "0",
        "specify_visualisation_proc_topo": null,
        "conditions_topoplot": "2",
        "conditions_topoplot_single_conditions": "Probe; Irrelevant",
        "conditions_topoplot_difference_conditions": "Probe - Irrelevant",
        "conditions_topoplot_other_conditions": null,
        "topoplot_type": "0",
        "topoplot_type_other": null,
        "topoplot_which_channels": "0",
        "topolot_selected_channels_list": null,
        "topoplot_selected_channels_rationale": null,
        "topoplot_one_averaged": "1",
        "topoplot_window_beginning": "250",
        "topoplot_window_end": "300",
        "topoplot_selected_time_rationale": "Previous literature",
        "topoplot_subdivision": "0",
        "topoplot_subdivision_list": null,
        "topolot_time_series_rationale": null,
        "topoplot_additional_exists": "1",
        "topoplot_additional": "There were also plots of PCA timecourses and PCA topographic maps (not described here as they were not the main analysis).",
        "grid_visualisation_only_procedures_line": null,
        "grid_specify_visualisation_proc_line": null,
        "grid_waveform_type": null,
        "grid_waveform_type_single_conditions": null,
        "grid_waveform_type_difference_conditions": null,
        "grid_waveform_type_other_conditions": null,
        "grid_which_channels": null,
        "grid_selected_channels_list": null,
        "grid_selected_channels_rationale": null,
        "grid_epoch_beginning": null,
        "grid_epoch_end": null,
        "grid_whole_epoch": null,
        "grid_selected_time_rationale": null,
        "grid_uncertainty": null,
        "grid_uncertainty_which": null,
        "grid_uncertainty_which_other": null,
        "grid_additional_exists": null,
        "grid_additional": null,
        "butterfly_visualisation_only_procedures_line": null,
        "butterfly_specify_visualisation_proc_line": null,
        "butterfly_waveform_type": null,
        "butterfly_waveform_type_single_conditions": null,
        "butterfly_waveform_type_difference_conditions": null,
        "butterfly_waveform_type_other_conditions": null,
        "butterfly_which_channels": null,
        "butterfly_selected_channels_list": null,
        "butterfly_selected_channels_rationale": null,
        "butterfly_epoch_beginning": null,
        "butterfly_epoch_end": null,
        "butterfly_whole_epoch": null,
        "butterfly_selected_time_rationale": null,
        "butterfly_additional_exists": null,
        "butterfly_additional": null,
        "plot_other": null
    },
    "other": {
        "pre-processing steps": {
            "dwn001": {
                "order": 1,
                "type": "downnsampling",
                "title": null,
                "details": {
                    "downsample_software": null,
                    "downsample_software_details": null,
                    "new_sampling_frequency": "250"
                }
            },
            "art001": {
                "order": 2,
                "type": "artifact elimination",
                "title": null,
                "details": {
                    "artifact_1": "2",
                    "artifact_1_software": null,
                    "artifact_1_software_details": null,
                    "artifact_1_reject_what": null,
                    "artifact_1_reject_method": null,
                    "artifact_1_reject_visual": null,
                    "artifact_1_reject_visual_other": null,
                    "artifact_1_reject_numerical": null,
                    "artifact_1_reject_other": null,
                    "artifact_1_correct_method": null,
                    "artifact_1_correct_reference": null,
                    "artifact_1_correct_details": null,
                    "artifact_1_remove_channel_where": "2",
                    "artifact_1_remove_channel_if_for_all": "0",
                    "artifact_1_remove_channel_everyone_list": null,
                    "artifact_1_remove_channel_percent": "5",
                    "artifact_1_remove_channel_method": "1",
                    "artifact_1_remove_channel_visual": null,
                    "artifact_1_remove_channel_visual_other": null,
                    "artifact_1_remove_channel_numerical": "trimOutlier (SD threshold set at 75); Flat channels, using EEGLab pop_clean_rawdata function with \u201cFlatlineCriterion\u201d set to \u201c5\u201d)",
                    "artifact_1_remove_channel_other": null,
                    "artifact_1_interpolate_which": null,
                    "artifact_1_interpolate_how": null,
                    "artifact_1_automated_reference": null,
                    "artifact_1_automated_parameters": null,
                    "artifact_1_automated_version": null
                }
            },
            "oth002": {
                "order": 3,
                "type": "other pre-processing step",
                "title": null,
                "details": {
                    "same_software": null,
                    "preprocessing_software": null,
                    "preprocessing_software_details": null,
                    "preprocessing_pipeline": null,
                    "preprocessing_pipeline_which": null,
                    "preprocessing_pipeline_other": null,
                    "preprocessing_pipeline_reference": null,
                    "preprocessing_pipeline_version": null,
                    "preprocessing_pipeline_parameters": null,
                    "offline_filters": null,
                    "which_filters": null,
                    "filtering_software": null,
                    "filter_software_details": null,
                    "offline_highpass_filter_impulse": null,
                    "offline_highpass_filter_family": null,
                    "offline_highpass_filter_family_other": null,
                    "offline_highpass_filter_order": null,
                    "offline_highpass_filter_unit": null,
                    "offline_highpass_filter_cutoff": null,
                    "offline_highpass_filter_rolloff": null,
                    "offline_highpass_filter_additional_exists": null,
                    "offline_highpass_filter_additional": null,
                    "offline_highpass_filter_attenuation": null,
                    "offline_highpass_filter_transition": null,
                    "offline_highpass_filter_ripple": null,
                    "offline_highpass_filter_direction": null,
                    "offline_highpass_filter_delay": null,
                    "offline_highpass_filter_other": null,
                    "offline_lowpass_filter_impulse": null,
                    "offline_lowpass_filter_family": null,
                    "offline_lowpass_filter_family_other": null,
                    "offline_lowpass_filter_order": null,
                    "offline_lowpass_filter_unit": null,
                    "offline_lowpass_filter_cutoff": null,
                    "offline_lowpass_filter_rolloff": null,
                    "offline_lowpass_filter_additional_exists": null,
                    "offline_lowpass_filter_additional": null,
                    "offline_lowpass_filter_attenuation": null,
                    "offline_lowpass_filter_transition": null,
                    "offline_lowpass_filter_ripple": null,
                    "offline_lowpass_filter_direction": null,
                    "offline_lowpass_filter_delay": null,
                    "offline_lowpass_filter_other": null,
                    "offline_notch_filter_type": null,
                    "offline_notch_filter_type_details": null,
                    "offline_notch_filter_width": null,
                    "offline_notch_filter_width_distance": null,
                    "offline_notch_filter_width_number_frequencies": null,
                    "offline_notch_filter_harmonics": null,
                    "offline_notch_filter_harmonics_which": null,
                    "downsample_data": null,
                    "downsample_software": null,
                    "downsample_software_details": null,
                    "new_sampling_frequency": null,
                    "offline_reference": null,
                    "rereference_software": null,
                    "rereference_software_details": null,
                    "new_reference": null,
                    "new_reference_other": null,
                    "offline_reference_VEOG": null,
                    "new_reference_VEOG": null,
                    "new_reference_VEOG_other": null,
                    "offline_reference_HEOG": null,
                    "new_reference_HEOG": null,
                    "new_reference_HEOG_other": null,
                    "offline_reference_non-EEG": null,
                    "new_reference_non-EEG": null,
                    "new_reference_non-EEG_other": null,
                    "artifact_steps_number": null,
                    "epoch_any": null,
                    "epoch_software": null,
                    "epoch_software_details": null,
                    "epoch_beginning": null,
                    "epoch_trigger_event": null,
                    "epoch_trigger_event_other": null,
                    "epoch_end": null,
                    "baseline_any": null,
                    "baseline_software": null,
                    "baseline_software_details": null,
                    "baseline_beginning": null,
                    "baseline_end": null,
                    "baseline_method": null,
                    "baseline_other_method_details": null,
                    "preprocessing_order": null,
                    "other_preprocessing_which": "Detrending with PREP pipelins, \"removeTrend",
                    "other_preprocessing_software": null,
                    "other_preprocessing_software_details": null,
                    "other_preprocessing_details": null
                }
            },
            "off001": {
                "order": 4,
                "type": "offline filtering",
                "title": null,
                "details": {
                    "which_filters": "|1|",
                    "filtering_software": null,
                    "filter_software_details": null,
                    "offline_highpass_filter_impulse": null,
                    "offline_highpass_filter_family": null,
                    "offline_highpass_filter_family_other": null,
                    "offline_highpass_filter_order": null,
                    "offline_highpass_filter_unit": null,
                    "offline_highpass_filter_cutoff": null,
                    "offline_highpass_filter_rolloff": null,
                    "offline_highpass_filter_additional_exists": null,
                    "offline_highpass_filter_additional": null,
                    "offline_highpass_filter_attenuation": null,
                    "offline_highpass_filter_transition": null,
                    "offline_highpass_filter_ripple": null,
                    "offline_highpass_filter_direction": null,
                    "offline_highpass_filter_delay": null,
                    "offline_highpass_filter_other": null,
                    "offline_lowpass_filter_impulse": "1",
                    "offline_lowpass_filter_family": "1",
                    "offline_lowpass_filter_family_other": null,
                    "offline_lowpass_filter_order": "8",
                    "offline_lowpass_filter_unit": "1",
                    "offline_lowpass_filter_cutoff": "40",
                    "offline_lowpass_filter_rolloff": "20",
                    "offline_lowpass_filter_additional_exists": "1",
                    "offline_lowpass_filter_additional": "|3|5|",
                    "offline_lowpass_filter_attenuation": null,
                    "offline_lowpass_filter_transition": null,
                    "offline_lowpass_filter_ripple": null,
                    "offline_lowpass_filter_direction": "2",
                    "offline_lowpass_filter_delay": null,
                    "offline_lowpass_filter_other": null,
                    "offline_notch_filter_type": null,
                    "offline_notch_filter_type_details": null,
                    "offline_notch_filter_width": null,
                    "offline_notch_filter_width_distance": null,
                    "offline_notch_filter_width_number_frequencies": null,
                    "offline_notch_filter_harmonics": null,
                    "offline_notch_filter_harmonics_which": null
                }
            },
            "art002": {
                "order": 5,
                "type": "artifact elimination",
                "title": null,
                "details": {
                    "artifact_1": "0",
                    "artifact_1_software": null,
                    "artifact_1_software_details": null,
                    "artifact_1_reject_what": "1",
                    "artifact_1_reject_method": "1",
                    "artifact_1_reject_visual": null,
                    "artifact_1_reject_visual_other": null,
                    "artifact_1_reject_numerical": "Removal of segments containing data at anterior frontal chans with amp > |300| \u03bcV or peak-to-peak amp > |600| \u03bcV (500 ms window, moved in 250ms steps)",
                    "artifact_1_reject_other": null,
                    "artifact_1_correct_method": null,
                    "artifact_1_correct_reference": null,
                    "artifact_1_correct_details": null,
                    "artifact_1_remove_channel_where": null,
                    "artifact_1_remove_channel_if_for_all": null,
                    "artifact_1_remove_channel_everyone_list": null,
                    "artifact_1_remove_channel_percent": null,
                    "artifact_1_remove_channel_method": null,
                    "artifact_1_remove_channel_visual": null,
                    "artifact_1_remove_channel_visual_other": null,
                    "artifact_1_remove_channel_numerical": null,
                    "artifact_1_remove_channel_other": null,
                    "artifact_1_interpolate_which": null,
                    "artifact_1_interpolate_how": null,
                    "artifact_1_automated_reference": null,
                    "artifact_1_automated_parameters": null,
                    "artifact_1_automated_version": null
                }
            },
            "art006": {
                "order": 6,
                "type": "artifact elimination",
                "title": null,
                "details": {
                    "artifact_1": "0",
                    "artifact_1_software": null,
                    "artifact_1_software_details": null,
                    "artifact_1_reject_what": "1",
                    "artifact_1_reject_method": "1",
                    "artifact_1_reject_visual": null,
                    "artifact_1_reject_visual_other": null,
                    "artifact_1_reject_numerical": "Removal of segments at any other channels (other than anterior frontal) with amp > |225uV| or p2p amp > |450|uV (500 ms window, moved in 250ms steps)",
                    "artifact_1_reject_other": null,
                    "artifact_1_correct_method": null,
                    "artifact_1_correct_reference": null,
                    "artifact_1_correct_details": null,
                    "artifact_1_remove_channel_where": null,
                    "artifact_1_remove_channel_if_for_all": null,
                    "artifact_1_remove_channel_everyone_list": null,
                    "artifact_1_remove_channel_percent": null,
                    "artifact_1_remove_channel_method": null,
                    "artifact_1_remove_channel_visual": null,
                    "artifact_1_remove_channel_visual_other": null,
                    "artifact_1_remove_channel_numerical": null,
                    "artifact_1_remove_channel_other": null,
                    "artifact_1_interpolate_which": null,
                    "artifact_1_interpolate_how": null,
                    "artifact_1_automated_reference": null,
                    "artifact_1_automated_parameters": null,
                    "artifact_1_automated_version": null
                }
            },
            "epo001": {
                "order": 7,
                "type": "epoching",
                "title": null,
                "details": {
                    "epoch_software": null,
                    "epoch_software_details": null,
                    "epoch_beginning": "-200",
                    "epoch_trigger_event": "0",
                    "epoch_trigger_event_other": null,
                    "epoch_end": "1000",
                    "simultaneous_baseline_epoch": "1"
                }
            },
            "art003": {
                "order": 8,
                "type": "artifact elimination",
                "title": null,
                "details": {
                    "artifact_1": "1",
                    "artifact_1_software": null,
                    "artifact_1_software_details": null,
                    "artifact_1_reject_what": null,
                    "artifact_1_reject_method": null,
                    "artifact_1_reject_visual": null,
                    "artifact_1_reject_visual_other": null,
                    "artifact_1_reject_numerical": null,
                    "artifact_1_reject_other": null,
                    "artifact_1_correct_method": "2",
                    "artifact_1_correct_reference": "EEGlab pop_runica function with infomax option and default parameters. ICLabel for component removal.",
                    "artifact_1_correct_details": "IcLabel with a threshold of 0.90 for the probability of being a muscular, cardiac, or channel artifact; a component was identified as an ocular artifact and removed if the corresponding label weight was the largest and the brain weight was < 0.05 (i.e., if it was estimated to contain less than 5% brain signals)",
                    "artifact_1_remove_channel_where": null,
                    "artifact_1_remove_channel_if_for_all": null,
                    "artifact_1_remove_channel_everyone_list": null,
                    "artifact_1_remove_channel_percent": null,
                    "artifact_1_remove_channel_method": null,
                    "artifact_1_remove_channel_visual": null,
                    "artifact_1_remove_channel_visual_other": null,
                    "artifact_1_remove_channel_numerical": null,
                    "artifact_1_remove_channel_other": null,
                    "artifact_1_interpolate_which": null,
                    "artifact_1_interpolate_how": null,
                    "artifact_1_automated_reference": null,
                    "artifact_1_automated_parameters": null,
                    "artifact_1_automated_version": null
                }
            },
            "art004": {
                "order": 9,
                "type": "artifact elimination",
                "title": null,
                "details": {
                    "artifact_1": "0",
                    "artifact_1_software": null,
                    "artifact_1_software_details": null,
                    "artifact_1_reject_what": "0",
                    "artifact_1_reject_method": "1",
                    "artifact_1_reject_visual": null,
                    "artifact_1_reject_visual_other": null,
                    "artifact_1_reject_numerical": "removal of any residual trials with vertical or horizontal electrooculographic amplitude greaterthan 100 or 50 \u03bcV (in absolute value), respectively, as wellas of trials with an incorrect response;",
                    "artifact_1_reject_other": null,
                    "artifact_1_correct_method": null,
                    "artifact_1_correct_reference": null,
                    "artifact_1_correct_details": null,
                    "artifact_1_remove_channel_where": null,
                    "artifact_1_remove_channel_if_for_all": null,
                    "artifact_1_remove_channel_everyone_list": null,
                    "artifact_1_remove_channel_percent": null,
                    "artifact_1_remove_channel_method": null,
                    "artifact_1_remove_channel_visual": null,
                    "artifact_1_remove_channel_visual_other": null,
                    "artifact_1_remove_channel_numerical": null,
                    "artifact_1_remove_channel_other": null,
                    "artifact_1_interpolate_which": null,
                    "artifact_1_interpolate_how": null,
                    "artifact_1_automated_reference": null,
                    "artifact_1_automated_parameters": null,
                    "artifact_1_automated_version": null
                }
            },
            "art005": {
                "order": 10,
                "type": "artifact elimination",
                "title": null,
                "details": {
                    "artifact_1": "3",
                    "artifact_1_software": null,
                    "artifact_1_software_details": null,
                    "artifact_1_reject_what": null,
                    "artifact_1_reject_method": null,
                    "artifact_1_reject_visual": null,
                    "artifact_1_reject_visual_other": null,
                    "artifact_1_reject_numerical": null,
                    "artifact_1_reject_other": null,
                    "artifact_1_correct_method": null,
                    "artifact_1_correct_reference": null,
                    "artifact_1_correct_details": null,
                    "artifact_1_remove_channel_where": null,
                    "artifact_1_remove_channel_if_for_all": null,
                    "artifact_1_remove_channel_everyone_list": null,
                    "artifact_1_remove_channel_percent": null,
                    "artifact_1_remove_channel_method": null,
                    "artifact_1_remove_channel_visual": null,
                    "artifact_1_remove_channel_visual_other": null,
                    "artifact_1_remove_channel_numerical": null,
                    "artifact_1_remove_channel_other": null,
                    "artifact_1_interpolate_which": "Those removed in step 2",
                    "artifact_1_interpolate_how": "EEGlab pop_interp function, with 'spherical' option",
                    "artifact_1_automated_reference": null,
                    "artifact_1_automated_parameters": null,
                    "artifact_1_automated_version": null
                }
            },
            "rrf001": {
                "order": 11,
                "type": "re-referencing",
                "title": null,
                "details": {
                    "rereference_software": null,
                    "rereference_software_details": null,
                    "new_reference": "0",
                    "new_reference_other": null,
                    "new_reference_VEOG": null,
                    "new_reference_VEOG_other": null,
                    "new_reference_HEOG": null,
                    "new_reference_HEOG_other": null,
                    "new_reference_non-EEG": null,
                    "new_reference_non-EEG_other": null,
                    "offline_rereference_data": "|0|"
                }
            }
        },
        "additional_comment": "0",
        "comment_contents": null
    }
}
