# Supplementary material for: ARTEM‐IS for ERP: Agreed Reporting Template for EEG Methodology—International Standard for Event‐Related Potential Experiments
Source: Psychophysiology. 2025 Dec 8;62(12):e70187. doi: 10.1111/psyp.70187 (PMC12683983; doi:10.1111/psyp.70187)
Supplement: Supplementary file 7 — Data S7: psyp70187‐sup‐0007‐Supinfo7.xlsx. [file PSYP-62-e70187-s006.xlsx]

## Sheet: presets
id	type	name	value	sort	active	change_log	Last id: 1400
1001	acquisition_quality_measure	impedance upper threshold	0	0	1
1002	acquisition_quality_measure	impedance range	1	1	1
1003	acquisition_quality_measure	a data quality measure alternative to impedances	2	2	1
1004	amp_measure_peak_method	simple peak	0	0	1
1005	amp_measure_peak_method	local peak	1	1	1
1006	amp_measure_peak_method	other	999	2	1
1007	amp_measure_peak_positivity	negative	0	0	1
1008	amp_measure_peak_positivity	positive	1	1	1
1009	amp_time_window_selection	a priori	0	0	1
1010	amp_time_window_selection	data-driven selection/identification of the time window from the entire epoch	1	1	1
1011	amp_time_window_selection	time window was selected/identified using data-driven methods from a broader window which was selected a priori	2	2	1
1012	amp_time_window_selection	selection/identification of time window in two data driven steps (e.g. time window around a peak of a visually identified broader window)	3	3	1
1013	amp_time_window_selection	other	999	4	1
1014	amp_window_selection_data_driven	visual inspection of waveforms (separate or collapsed conditions)	0	0	1
1015	amp_window_selection_data_driven	visual inspection of global field potentials	1	1	1
1016	amp_window_selection_data_driven	significant effects on consecutive time points/short windows	2	2	1
1017	amp_window_selection_data_driven	time window around a peak	3	3	1
1018	amp_window_selection_data_driven	other	999	4	1
1019	amplitude_measurement	mean over a time window	0	0	1
1020	amplitude_measurement	peak	1	1	1
1021	amplitude_measurement	window area	2	2	1
1022	amplitude_measurement	each time point analysed separately	3	3	1
1023	amplitude_measurement	factor scores based on factor analysis	4	4	1
1024	amplitude_measurement	other	999	5	1
1025	artemis_type	Documenting a planned pipeline	0	0	1
1026	artemis_type	Documenting a pipeline that has been applied to study data	1	1	1
1027	artifact	reject bad trial or bad data segment on all channels	0	0	1
1028	artifact	correct by subtraction (blinks, EKG etc.)	1	1	1
1029	artifact	reject channels	2	2	1
1030	artifact	interpolate channels	3	3	1
1031	artifact	multi-step automated approach which exclusively deals with artifacts	4	4	1	03.07.2025 Angela and Vanja: rephrased this option to make it clear that multi-step approaches that include operations such as re-referencing should not be described via this option
1032	artifact_correct_method	regression-based approach (e.g., Gratton et al., 1983, Elbert et al., 1985)	0	0	1
1033	artifact_correct_method	spatial-filter-based approach (e.g., Dale, 1994)	1	1	1
1034	artifact_correct_method	ICA-based approaches	2	2	1
1035	artifact_correct_method	wavelet-based	3	3	1
1036	artifact_correct_method	wavelet-enhanced ICA (e.g., Khushaba et al, 2013)	4	4	1
1037	artifact_correct_method	multiple-source-analysis-based approaches (e.g., MSEC by Berg & Scherg, 1994)	5	5	1
1038	artifact_correct_method	other	999	6	1
1039	artifact_reject_method	visual inspection	0	2	1
1040	artifact_reject_method	pre-set numerical criterion/function	1	3	1
1041	artifact_reject_method	other	999	4	1
1042	artifact_reject_visual	blinks	0	0	1
1043	artifact_reject_visual	saccades	1	1	1
1044	artifact_reject_visual	other occular	2	2	1
1045	artifact_reject_visual	cardiac	3	3	1
1046	artifact_reject_visual	motion and other EMG noise	4	4	1
1047	artifact_reject_visual	alpha waves	5	5	1
1048	artifact_reject_visual	line noise	6	6	1
1049	artifact_reject_visual	other	999	7	1
1050	artifact_reject_what	trials	0	0	1
1051	artifact_reject_what	data segments	1	1	1
1052	artifact_remove_channel_visual	excessive line noise	0	0	1
1053	artifact_remove_channel_visual	excessive muscle activity	1	1	1
1054	artifact_remove_channel_visual	bad contact and other large fluctuations in voltage	2	2	1
1055	artifact_remove_channel_visual	dead electrode	3	3	1
1056	artifact_remove_channel_visual	excessive EMG noise	4	4	1
1057	artifact_remove_channel_visual	cardiac activity	5	5	1
1058	artifact_remove_channel_visual	other	999	6	1
1059	artifact_remove_channel_where	from individual trials	0	0	1
1060	artifact_remove_channel_where	from some segments of the continuous recording	1	1	1	03.07.2025 Angela and Vanja: minor rephrasing to clarify
1061	artifact_remove_channel_where	from the entire recording of a participant	2	2	1
1062	baseline_method	subtract mean of the baseline period	0	0	1	03.07.2025 Angela and Vanja: removed the confusing and incorrect "per condition" formulation
1063	baseline_method	other	999	1	1
1064	boolean	no	0	0	1
1065	boolean	yes	1	1	1
1066	chan_aggregating_averaging	aggregating by simple averaging	0	0	1
1067	chan_aggregating_averaging	aggregating by a different function (e.g., weighted averaging)	1	1	1
1068	chan_aggregating_used	individual channels	0	0	1
1069	chan_aggregating_used	channels aggregated into regions of interest (ROIs)	1	1	1
1070	chan_selection	a priori	0	0	1
1071	chan_selection	data-driven selection from the entire scalp	1	1	1
1072	chan_selection	data-driven selection of channels from an a priori selected region	2	2	1
1073	chan_selection	selection/identification of channels in two data driven steps (e.g. location of maximal effect within a visually identified broader region)	3	3	1
1074	chan_selection	other	999	4	1
1075	chan_selection_a_priori	The same as in previous literature	0	0	1
1076	chan_selection_a_priori	based on previous literature, but not exact replication	1	1	1
1077	chan_selection_a_priori	theory driven novel channel selection	2	2	1
1078	chan_selection_a_priori	other	999	3	1
1079	chan_selection_data_driven	visual inspection of waveforms (separate or collapsed conditions)	0	0	1
1080	chan_selection_data_driven	visual inspection of global field potentials	1	1	1
1081	chan_selection_data_driven	visual inspection of voltage maps (separate or collapsed conditions)	2	2	1
1082	chan_selection_data_driven	significant effects on multiple neighbouring channels	3	3	1
1083	chan_selection_data_driven	N channels arround the largest effect	4	4	1
1084	chan_selection_data_driven	other	999	5	1
1085	channels_all_vs_subset	all channels submitted to statistical analysis	0	0	1	27.06.2025 Angela and Vanja: rephrased the option text so that it does not assume that the study has already been completed
1086	channels_all_vs_subset	a subset of channels submitted to statistical analysis	1	1	1	27.06.2025 Angela and Vanja: rephrased the option text so that it does not assume that the study has already been completed
1087	conditions_visualized	single conditions	0	0	1
1088	conditions_visualized	difference waves between conditions	1	1	1
1089	conditions_visualized	both single and difference wave conditions	2	2	1
1090	conditions_visualized	other	999	3	1
1091	conductive_medium	conductive gel	0	0	1
1092	conductive_medium	saline solution	1	1	1
1093	conductive_medium	adhesive paste	2	2	1
1094	conductive_medium	none (dry electrodes)	3	3	1
1095	conductive_medium	other	999	4	1
1096	eeg_amplifier_brands	ANT	0	0	1
1097	eeg_amplifier_brands	Biosemi	1	1	1
1098	eeg_amplifier_brands	BlindSight (e.g., NeurOne Tesla)	2	2	1
1099	eeg_amplifier_brands	Brain Products	3	3	1
1100	eeg_amplifier_brands	Cognitrace	4	4	1
1101	eeg_amplifier_brands	Coulbourn	5	5	1
1102	eeg_amplifier_brands	Digitimer	6	6	1
1103	eeg_amplifier_brands	Electrical Geodesics	7	7	1
1104	eeg_amplifier_brands	Emotiv	8	8	1
1105	eeg_amplifier_brands	g.tec	9	9	1
1106	eeg_amplifier_brands	Grass	10	10	1
1107	eeg_amplifier_brands	M&I	11	11	1
1108	eeg_amplifier_brands	mBrainTrain (e.g., SMARTING)	12	12	1
1109	eeg_amplifier_brands	Micromed	13	13	1
1110	eeg_amplifier_brands	MindMedia (e.g., Nexus 32)	14	14	1
1111	eeg_amplifier_brands	Mitsar	15	15	1
1112	eeg_amplifier_brands	MUSE	16	16	1
1113	eeg_amplifier_brands	neuroConn	17	17	1
1114	eeg_amplifier_brands	Neuronic	18	18	1
1115	eeg_amplifier_brands	Neuroscan (e.g., SynAmps RT, NuAmps)	19	19	1
1116	eeg_amplifier_brands	NeuroScience	20	20	1
1117	eeg_amplifier_brands	Nihon Kohden	21	21	1
1118	eeg_amplifier_brands	Psylab	22	22	1
1119	eeg_amplifier_brands	SA Instrumentation	23	23	1
1120	eeg_amplifier_brands	TMSi	24	24	1
1121	eeg_amplifier_brands	other	999	25	1
1122	eeg_cap_types	Aegis Array	0	0	1
1123	eeg_cap_types	Biosemi	1	1	1
1124	eeg_cap_types	BrainProducts	2	2	1
1125	eeg_cap_types	Easycap standard caps	3	3	1
1126	eeg_cap_types	Electrocap	4	4	1
1127	eeg_cap_types	Emotiv	5	5	1
1128	eeg_cap_types	Geodesic Sensor Net	6	6	1
1129	eeg_cap_types	Quickcap (Neuroscan)	7	7	1
1130	eeg_cap_types	TMSi	8	8	1
1131	eeg_cap_types	Waveguard (ANT)	9	9	1
1132	eeg_cap_types	other	999	10	1
1133	eeg_reference_electrodes	left mastoid	0	0	1
1134	eeg_reference_electrodes	right mastoid	1	1	1
1135	eeg_reference_electrodes	left earlobe	2	2	1
1136	eeg_reference_electrodes	right earlobe	3	3	1
1137	eeg_reference_electrodes	physically linked mastoids	4	4	1
1138	eeg_reference_electrodes	physically linked earlobes	5	5	1
1139	eeg_reference_electrodes	Cz	6	6	1
1140	eeg_reference_electrodes	tip of the nose	7	7	1
1141	eeg_reference_electrodes	balanced non-cephalic reference	8	8	1
1142	eeg_reference_electrodes	other	999	9	1
1143	electrode_location_naming_convention	International 10-20 system and its extensions (e.g., 10-10, 5 percent)	0	0	1
1144	electrode_location_naming_convention	an equidistant electrode placement scheme	1	1	1
1145	electrode_location_naming_convention	other placement conventions	999	2	1
1146	electrode_location_naming_convention	custom locations	998	3	1
1147	electrode_material	tin	0	0	1
1148	electrode_material	Ag/Ag-Cl	1	1	1
1149	electrode_material	other	999	2	1
1150	electrode_placement_type	cap or net	0	0	1
1151	electrode_placement_type	single electrodes	1	1	1
1392	electrode_placement_type	other	999	2	1	27.06.2025 Angela and Vanja: added an option to select "other" in the case innovative new solutions are developed in the future
1152	electrode_preamplifiers	no (passive electrodes)	0	0	1
1153	electrode_preamplifiers	yes (active electrodes)	1	1	1
1154	epoch_trigger_event	stimulus onset	0	0	1
1155	epoch_trigger_event	response	1	1	1
1156	epoch_trigger_event	feedback onset	2	2	1
1157	epoch_trigger_event	other	999	3	1
1398	event_code_delay	yes	0	0	1	8.9.2025 Angela and Vanja: new response set
1399	event_code_delay	no	1	1	1	8.9.2025 Angela and Vanja: new response set
1400	event_code_delay	event code delay is handled in an alternative way	2	2	1	8.9.2025 Angela and Vanja: new response set
1158	filter_impulse	finite impulse response (FIR)	0	0	1
1159	filter_impulse	infinite impulse response (IIR)	1	1	1
1160	graph_channels	all channels	0	0	1
1161	graph_channels	selected channels	1	1	1
1162	graph_uncertainty_which	standard error of the mean	0	0	1
1163	graph_uncertainty_which	95% confidence interval	1	1	1
1164	graph_uncertainty_which	other	999	2	1
1165	lat_selection_approach	a priori	0	0	1
1166	lat_selection_approach	data-driven	1	1	1
1167	lat_selection_approach	latency idenfied based on entire epoch	2	2	1
1168	lat_selection_approach	other	999	3	1
1169	lat_selection_approach_data_driven	visual inspection of grand averages in separate conditions across participants	0	0	1
1170	lat_selection_approach_data_driven	visual inspection of grand average collapsed across all conditions and participants	1	1	1
1171	lat_selection_approach_data_driven	other	999	2	1
1172	lat_type	midpoint	0	0	1
1173	lat_type	onset	1	1	1
1174	lat_type	other	999	2	1
1175	latency_measurement	extrapolation based on slope	0	0	1
1176	latency_measurement	difference larger than chance	1	1	1
1177	latency_measurement	N consecutive significant comparisons	2	2	1
1178	latency_measurement	fractational area (e.g. 30% area)	3	3	1
1179	latency_measurement	fractational peak (e.g. 50% peak)	4	4	1
1180	latency_measurement	other	999	5	1
1181	licence	Public Domain	0	0	1
1182	licence	Open Data Commons Public Domain Dedication and License	1	1	1
1183	licence	Creative Commons Zero 1.0 Universal	2	2	1
1184	licence	Multiple	3	3	1
1185	licence	Other	999	4	1
1186	licenses_which	code	0	0	1
1187	licenses_which	data	1	1	1
1188	licenses_which	other	999	2	1
1189	measure_type	amplitude	0	0	1
1190	measure_type	latency	1	1	1
1191	meeg_acquisition_softwares	Eemagine	0	0	1
1192	meeg_acquisition_softwares	Neuroscan	1	1	1
1193	meeg_acquisition_softwares	InsEP	2	2	1
1194	meeg_acquisition_softwares	Biosemi	3	3	1
1195	meeg_acquisition_softwares	NetStation	4	4	1
1196	meeg_acquisition_softwares	Brain Vision Recorder	5	5	1
1197	meeg_acquisition_softwares	Emotiv	6	6	1
1198	meeg_acquisition_softwares	Brain Products	7	7	1
1199	meeg_acquisition_softwares	ActiView605-Lores	8	8	1
1200	meeg_acquisition_softwares	EEProbe	9	9	1
1201	meeg_acquisition_softwares	TMSi	10	10	1
1202	meeg_acquisition_softwares	BIOPAC	11	11	1
1203	meeg_acquisition_softwares	ANT-Neuro	12	12	1
1204	meeg_acquisition_softwares	other	999	13	1
1205	meeg_analysis_softwares	BESA Research	0	0	1
1206	meeg_analysis_softwares	Brain Vision Analyzer	1	1	1
1207	meeg_analysis_softwares	Brainstorm	2	2	1
1208	meeg_analysis_softwares	Cartool	3	3	1
1209	meeg_analysis_softwares	Curry	4	4	1
1210	meeg_analysis_softwares	EEGlab (+ ERPlab)	5	5	1
1211	meeg_analysis_softwares	EEProbe	6	6	1
1212	meeg_analysis_softwares	ERP system	7	7	1
1213	meeg_analysis_softwares	FieldTrip	8	8	1
1214	meeg_analysis_softwares	InstEP	9	9	1
1215	meeg_analysis_softwares	MNE-Python	10	10	1
1216	meeg_analysis_softwares	NetStation	11	11	1
1217	meeg_analysis_softwares	Scan	12	12	1
1218	meeg_analysis_softwares	TrackWalker	13	13	1
1219	meeg_analysis_softwares	SPM	14	14	1
1220	meeg_analysis_softwares	other	999	15	1
1221	meeg_analysis_softwares	Custom script (any language)	998	16	1
1222	new_reference	average mastoids	0	0	1
1223	new_reference	average earlobes	1	1	1
1224	new_reference	average of all EEG locations	2	2	1
1225	new_reference	reference electrode standardization technique (REST, Yao, 2001)	3	3	1
1226	new_reference	Cz	4	4	1
1227	new_reference	other	999	5	1
1228	non-EEG_electrodes	VEOG above left eye	0	0	1
1229	non-EEG_electrodes	VEOG below left eye	1	1	1
1230	non-EEG_electrodes	VEOG above right eye	2	2	1
1231	non-EEG_electrodes	VEOG below right eye	3	3	1
1232	non-EEG_electrodes	left HEOG	4	4	1
1233	non-EEG_electrodes	right HEOG	5	5	1
1234	non-EEG_electrodes	an electrode used to make balanced noncephalic reference	6	6	1
1235	non-EEG_electrodes	other	999	7	1
1236	notch_filter_type	50 Hz	0	0	1
1237	notch_filter_type	60 Hz	1	1	1
1238	notch_filter_type	other	999	2	1
1239	notch_filter_width	distance between 3 dB points	0	0	1
1240	notch_filter_width	number of removed frequencies in a decrete Fourier transform	1	1	1
1241	offline_filter_additional	attenuation in the stopband	0	0	1
1242	offline_filter_additional	transition bandwidth	1	1	1
1243	offline_filter_additional	passband ripple	2	2	1
1244	offline_filter_additional	filter direction	3	3	1
1245	offline_filter_additional	filter delay	4	4	1
1397	offline_filter_additional	filter order	5	5	1	04.07.2025 Angela and Vanja: added new response option
1246	offline_filter_additional	other	999	6	1
1247	offline_filter_delay	zero-phase	0	0	1
1248	offline_filter_delay	linear phase	1	1	1
1249	offline_filter_delay	non-linear phase	2	2	1
1250	offline_filter_direction	forwards	0	0	1
1251	offline_filter_direction	backwards	1	1	1
1252	offline_filter_direction	forwards and backwards	2	2	1
1253	filter_family	Boxcar	0	0	1	8.9.2025 Angela and Vanja: renamed TYPE from offline_filter_family to filter_family
1254	filter_family	Butterworth	1	1	1	8.9.2025 Angela and Vanja: renamed TYPE from offline_filter_family to filter_family
1255	filter_family	Elliptic	2	2	1	8.9.2025 Angela and Vanja: renamed TYPE from offline_filter_family to filter_family
1256	filter_family	Chebyshev	3	3	1	8.9.2025 Angela and Vanja: renamed TYPE from offline_filter_family to filter_family
1257	filter_family	other	999	4	1	8.9.2025 Angela and Vanja: renamed TYPE from offline_filter_family to filter_family
1258	offline_filter_unit	half-power	0	0	1
1259	offline_filter_unit	half-amplitude	1	1	1
1393	offline_rereference_data	EEG	0	0	1	04.07.2025 Angela and Vanja: new response set
1394	offline_rereference_data	VEOG	1	1	1	04.07.2025 Angela and Vanja: new response set
1395	offline_rereference_data	HEOG	2	2	1	04.07.2025 Angela and Vanja: new response set
1396	offline_rereference_data	other non-EEG and non-EOG data (e.g., EKG)	999	3	1	04.07.2025 Angela and Vanja: new response set
1260	online_filters	high pass	0	0	1
1261	online_filters	low pass	1	1	1
1262	online_filters	notch	2	2	1
1263	online_filters	none (warning - unlikely!)	3	3	1	27.06.2025 Angela and Vanja: added warning in the brackets
1264	online_filters_cutoff_unit	half-amplitude	0	0	1
1265	online_filters_cutoff_unit	half-power	1	1	1
1266	peak_lat_measure	simple peak	0	0	1
1267	peak_lat_measure	local peak	1	1	1
1268	peak_lat_measure	50% area	2	2	1
1269	peak_lat_measure	other	999	3	1
1270	preprocessing_pipeline_which	PREP (Bigdely-Shamlo et al., 2015)	0	0	1
1271	preprocessing_pipeline_which	HAPPE (Gabard-Durnam et al., 2018)	1	1	1
1272	preprocessing_pipeline_which	HAPPE+ER (Monachino et al., 2021)	2	2	1
1273	preprocessing_pipeline_which	EPOS (Rodrigues et al., 2021)	3	3	1
1274	preprocessing_pipeline_which	other	999	4	1
1275	reference_HEOG	bipolar (left - right HEOG)	0	0	1
1276	reference_HEOG	bipolar (right - left HEOG)	1	1	1
1277	reference_HEOG	the same reference as EEG electrodes	2	2	1
1278	reference_HEOG	other	999	3	1
1279	reference_HEOG	HEOG was not recorded	3	4	1
1280	reference_non-EEG	the same reference as EEG electrodes	0	0	1
1281	reference_non-EEG	other	999	1	1
1282	reference_non-EEG	no non-EEG non-EOG electrodes were used	1	2	1
1283	reference_VEOG	bipolar (lower - upper VEOG)	0	0	1
1284	reference_VEOG	the same reference as EEG electrodes	1	1	1
1285	reference_VEOG	other	999	2	1
1286	reference_VEOG	VEOG was not recorded	2	3	1
1287	selection_a_priori	The same as in previous literature	0	0	1
1288	selection_a_priori	based on previous literature, but not exact replication	1	1	1
1289	selection_a_priori	theory driven novel window selection	2	2	1
1290	selection_a_priori	other	999	3	1
1291	selection_data_driven_visual	all conditions separately	0	0	1
1292	selection_data_driven_visual	all conditions collapsed into one average waveform	1	1	1
1293	selection_data_driven_visual	other	999	2	1
1294	stimulus_presentation_softwares	Attention Tool 5.2 software	0	0	1
1295	stimulus_presentation_softwares	Cogent	1	1	1
1296	stimulus_presentation_softwares	EEVoke	2	2	1
1297	stimulus_presentation_softwares	Eprime	3	3	1
1298	stimulus_presentation_softwares	ERP system	4	4	1
1299	stimulus_presentation_softwares	ERTS	5	5	1
1300	stimulus_presentation_softwares	Experiment Builder	6	6	1
1301	stimulus_presentation_softwares	expyriment	7	7	1
1302	stimulus_presentation_softwares	Eye-Works Design, EyeWorks record	8	8	1
1303	stimulus_presentation_softwares	Eyelink	9	9	1
1304	stimulus_presentation_softwares	Gaze Tracker software	10	10	1
1305	stimulus_presentation_softwares	Inquisit	11	11	1	3.10.2025 Nastassja, Angela, Vanja: version number, mistakenly there, is now removed
1306	stimulus_presentation_softwares	InsEP	12	12	1
1307	stimulus_presentation_softwares	Matlab	13	13	1
1308	stimulus_presentation_softwares	Neurolab	14	14	1
1309	stimulus_presentation_softwares	OpenSesame	15	15	1
1310	stimulus_presentation_softwares	PhotoRating (web application)	16	16	1
1311	stimulus_presentation_softwares	Power Point	17	17	1
1312	stimulus_presentation_softwares	Presentation	18	18	1
1313	stimulus_presentation_softwares	PsychoPy	19	19	1
1314	stimulus_presentation_softwares	Psychtoolbox	20	20	1
1315	stimulus_presentation_softwares	Relax, Archisim	21	21	1
1316	stimulus_presentation_softwares	S-CCS (simulation of a naval air-defense environment)	22	22	1
1317	stimulus_presentation_softwares	Sawtooth Software	23	23	1
1318	stimulus_presentation_softwares	SMI Experiment Center	24	24	1
1319	stimulus_presentation_softwares	SR Experiment Builder	25	25	1
1320	stimulus_presentation_softwares	StatSoft Statistica	26	26	1
1321	stimulus_presentation_softwares	STIM	27	27	1
1322	stimulus_presentation_softwares	StimPres	28	28	1
1323	stimulus_presentation_softwares	SuperLab	29	29	1
1324	stimulus_presentation_softwares	TEMPO software system (reflective Computing)	30	30	1
1325	stimulus_presentation_softwares	Tobii	31	31	1
1326	stimulus_presentation_softwares	Tobii Studio	32	32	1
1327	stimulus_presentation_softwares	Tobii Studio Professional	33	33	1
1328	stimulus_presentation_softwares	Tobii X1 Light eye-tracking software	34	34	1
1329	stimulus_presentation_softwares	unipark	35	35	1
1330	stimulus_presentation_softwares	Custom script (any language)	998	36	1
1331	stimulus_presentation_softwares	Other	999	37	1
1332	study_dataset_types	raw EEG data	0	0	1
1333	study_dataset_types	individual epochs	1	1	1
1334	study_dataset_types	averaged ERPs for individual participants	2	2	1
1335	study_dataset_types	grand average ERPs for all conditions, amplitude measures	3	3	1
1336	study_dataset_types	component amplitudes/latencies and other measures for statistical analysis	4	4	1
1337	study_dataset_types	other	999	5	1
1338	study_title_final	no	0	0	1
1339	study_title_final	yes	1	1	1
1340	study_title_final	final decision not made yet	2	2	1
1341	supplementary_materials	list of stimulus descriptions (e.g. list of objects shown in images)	0	0	1
1342	supplementary_materials	stimuli files	1	1	1
1343	supplementary_materials	experimental task files/code	2	2	1
1344	supplementary_materials	other	999	3	1
1345	ten-twenty_version	5% convention	0	0	1
1346	ten-twenty_version	10-10 convention	1	1	1
1347	ten-twenty_version	10-20 convention	2	2	1
1348	topoplot_type	voltage topoplot	0	0	1
1349	topoplot_type	voltage topoplot with normalized data	1	1	1
1350	topoplot_type	statistical topoplot based on t-score	2	2	1
1351	topoplot_type	statistical topoplot based on p-value	3	3	1
1352	topoplot_type	current source density topoplot	4	4	1
1353	topoplot_type	topographic topoplot of PCA factors	5	5	1
1354	topoplot_type	voltage topoplot on percent scale	6	6	1
1355	topoplot_type	3D voltage topoplot	7	7	1
1356	topoplot_type	other	999	8	1
1357	trial_presentation_strategy	fixed N of trials delivered	0	0	1
1358	trial_presentation_strategy	adaptive N of trials (e.g., presenting trials with behavioural errors again until correct response)	1	1	1
1359	trial_presentation_strategy	other	999	2	1
1360	trigger_signal_input_how	Analogue (e.g., via a parallel port, serial port, or TCP/IP)	0	0	1
1361	trigger_signal_input_how	Digital (including serial port over a USB port (arduino, LabJack U3, or similar))	1	1	1
1362	trigger_signal_input_when	Online, during acquisition	0	0	1
1363	trigger_signal_input_when	Added after recording	1	1	1
1364	trigger_signal_input_where	Amplifier	0	0	1
1365	trigger_signal_input_where	Acquisition computer	1	1	1
1366	trigger_signal_source	photo diode	0	0	1
1367	trigger_signal_source	auditory trigger/voice key	1	1	1
1368	trigger_signal_source	combination stim tracker	2	2	1
1369	trigger_signal_source	presentation software trigger	3	3	1
1370	trigger_signal_source	other	999	4	1
1371	visualisation_type	ERP plot (line plot)	0	0	1
1372	visualisation_type	topoplot and/or topoplot time series	1	1	1
1373	visualisation_type	ERP grid	2	2	1
1374	visualisation_type	butterfly plot	3	3	1
1375	visualisation_type	other	999	4	1
1376	waveform	single waves (one condition)	0	0	1
1377	waveform	difference waves	1	1	1
1378	waveform	waves obtained using transformation of raw data (e.g. sPCA, source localization)	2	2	1
1379	waveform	other	999	3	1
1380	waveform_channel_averaging	individual channels shown	0	0	1
1381	waveform_channel_averaging	aggregated channels shown	1	1	1
1382	waveform_channel_averaging	both individual and aggregated channels shown	2	2	1
1383	which_filters	high pass	0	0	1
1384	which_filters	low pass	1	1	1
1385	which_filters	notch	2	2	1
1386	whole_epoch_shown	the same as epoch defined in the Preprocessing section	0	0	1
1387	whole_epoch_shown	other	999	1	1
1388	window_area_measure_type	rectified	0	0	1
1389	window_area_measure_type	signed	1	1	1
1390	window_area_measure_type	integral	2	2	1
1391	window_area_measure_type	other	999	3	1

## Sheet: duplicates
amp_window_selection_data_driven_broad_visual	selection_data_driven_visual
amp_window_selection_data_driven_final_visual	selection_data_driven_visual
chan_selection_data_driven_broad_visual	selection_data_driven_visual
chan_selection_data_driven_final_visual	selection_data_driven_visual
lat_selection_approach_data_driven_visual	selection_data_driven_visual
offline_notch_filter_type	notch_filter_type
online_notch_filter_type	notch_filter_type
topoplot_which_channels	graph_channels
waveform_which_channels	graph_channels
grid_which_channels	graph_channels	*	ovo je novo pitanje sa istim ponudjenim odgovorima
buttefly_which_channels	graph_channels	*	ovo je novo pitanje sa istim ponudjenim odgovorima
new_reference_HEOG	reference_HEOG
online_reference_HEOG	reference_HEOG
new_reference_VEOG	reference_VEOG
online_reference_VEOG	reference_VEOG
offline_highpass_filter_family	offline_filter_family
offline_lowpass_filter_family	offline_filter_family
offline_notch_filter_width	notch_filter_width
online_notch_filter_width	notch_filter_width
online_filters_high_pass_impulse	filter_impulse	*	ova 4 su bila dva i sada sam namestila da budu jedan
online_filters_low_pass_impulse	filter_impulse	*
offline_highpass_filter_impulse	filter_impulse	*
offline_lowpass_filter_impulse	filter_impulse	*
offline_highpass_filter_direction	offline_filter_direction
offline_lowpass_filter_direction	offline_filter_direction
online_filters_high_pass_cutoff_unit	online_filters_cutoff_unit
online_filters_low_pass_cutoff_unit	online_filters_cutoff_unit
offline_highpass_filter_unit	offline_filter_unit
offline_lowpass_filter_unit	offline_filter_unit
code_license	licence
data_license	licence
amp_window_selection_a_priori	selection_a_priori
lat_selection_approach_a_priori	selection_a_priori
new_reference_non-EEG	reference_non-EEG
online_reference_other_non-EEG	reference_non-EEG
amp_window_selection_data_driven_broad	amp_window_selection_data_driven
amp_window_selection_data_driven_final	amp_window_selection_data_driven
chan_selection_data_driven_broad	chan_selection_data_driven
chan_selection_data_driven_final	chan_selection_data_driven
offline_highpass_filter_delay	offline_filter_delay
offline_lowpass_filter_delay	offline_filter_delay
offline_highpass_filter_additional	offline_filter_additional	*	odavde nadalje sam dodala nove duplikate
offline_lowpass_filter_additional	offline_filter_additional	*
waveform_type	conditions_visualized	*
conditions_topoplot	conditions_visualized	*
grid_waveform_type	conditions_visualized	*
buttefly_waveform_type	conditions_visualized	*
whole_epoch	whole_epoch_shown	*	odavde nadalje su novi duplikati nastali jer sam dodala nova pitanja istim ponudjenim odgovorima - nova pitanja su zelena
grid_whole_epoch	whole_epoch_shown	*
buttefly_whole_epoch	whole_epoch_shown
waveform_uncertainty_which	graph_uncertainty_which	*
grid_uncertainty_which	graph_uncertainty_which	*
artifact_1	artifact
artifact_1_reject_what	artifact_reject_what
artifact_1_reject_method	artifact_reject_method
artifact_1_remove_channel_method	artifact_reject_method
artifact_1_reject_visual	artifact_reject_visual
artifact_1_correct_method	artifact_correct_method
artifact_1_remove_channel_where	artifact_remove_channel_where
artifact_1_remove_channel_visual	artifact_remove_channel_visual

## Sheet: bkp
type	name	value	sort	newvalue
acquisition_quality_measure	impedance upper threshold	0	0	0
acquisition_quality_measure	impedance range	1	1	1
acquisition_quality_measure	a data quality measure alternative to impedances	2	2	2
amp_measure_peak_method	simple peak	0	0	0
amp_measure_peak_method	local peak	1	1	1
amp_measure_peak_method	other	2	2	2
amp_measure_peak_positivity	negative	0	0	0
amp_measure_peak_positivity	positive	1	1	1
amp_time_window_selection	a priori	0	0	0
amp_time_window_selection	data-driven selection/identification of the time window from the entire epoch	1	1	1
amp_time_window_selection	time window was selected/identified using data-driven methods from a broader window which was selected a priori	2	2	2
amp_time_window_selection	selection/identification of time window in two data driven steps (e.g. time window around a peak of a visually identified broader window)	3	3	3
amp_time_window_selection	other	4	4	4
amp_window_selection_a_priori	The same as in previous literature	0	0	0
amp_window_selection_a_priori	based on previous literature, but not exact replication	1	1	1
amp_window_selection_a_priori	theory driven novel window selection	2	2	2
amp_window_selection_a_priori	other	3	3	3
amp_window_selection_data_driven_broad	visual inspection of waveforms (separate or collapsed conditions)	0	0	0
amp_window_selection_data_driven_broad	visual inspection of global field potentials	1	1	1
amp_window_selection_data_driven_broad	significant effects on consecutive time points/short windows	2	2	2
amp_window_selection_data_driven_broad	time window around a peak	3	3	3
amp_window_selection_data_driven_broad	other	4	4	4
amp_window_selection_data_driven_broad_visual	all conditions separately	0	0	0
amp_window_selection_data_driven_broad_visual	all conditions collapsed into one average waveform	1	1	1
amp_window_selection_data_driven_broad_visual	other	2	2	2
amp_window_selection_data_driven_final	visual inspection of waveforms (separate or collapsed conditions)	0	0	0
amp_window_selection_data_driven_final	visual inspection of global field potentials	1	1	1
amp_window_selection_data_driven_final	significant effects on consecutive time points/short windows	2	2	2
amp_window_selection_data_driven_final	time window around a peak	3	3	3
amp_window_selection_data_driven_final	other	4	4	4
amp_window_selection_data_driven_final_visual	all conditions separately	0	0	0
amp_window_selection_data_driven_final_visual	all conditions collapsed into one average waveform	1	1	1
amp_window_selection_data_driven_final_visual	other	2	2	2
amplitude_measurement	mean over a time window	0	0	0
amplitude_measurement	peak	1	1	1
amplitude_measurement	window area	2	2	2
amplitude_measurement	each time point analysed separately	3	3	3
amplitude_measurement	factor scores based on factor analysis	4	4	4
amplitude_measurement	other	5	5	5
artemis_type	Documenting a planned pipeline	0	0	0
artemis_type	Documenting a pipeline that has been applied to study data	1	1	1
baseline_method	subtract mean of the baseline period per condition	0	0	0
baseline_method	other	1	1	1
chan_aggregating_averaging	aggregating by simple averaging	0	0	0
chan_aggregating_averaging	aggregating by a different function (e.g., weighted averaging)	1	1	1
chan_aggregating_used	individual channels	0	0	0
chan_aggregating_used	channels aggregated into regions of interest (ROIs)	1	1	1
chan_selection	a priori	0	0	0
chan_selection	data-driven selection from the entire scalp	1	1	1
chan_selection	data-driven selection of channels from an a priori selected region	2	2	2
chan_selection	selection/identification of channels in two data driven steps (e.g. location of maximal effect within a visually identified broader region)	3	3	3
chan_selection	other	4	4	4
chan_selection_a_priori	The same as in previous literature	0	0	0
chan_selection_a_priori	based on previous literature, but not exact replication	1	1	1
chan_selection_a_priori	theory driven novel channel selection	2	2	2
chan_selection_a_priori	other	3	3	3
chan_selection_data_driven_broad	visual inspection of waveforms (separate or collapsed conditions)	0	0	0
chan_selection_data_driven_broad	visual inspection of global field potentials	1	1	1
chan_selection_data_driven_broad	visual inspection of voltage maps (separate or collapsed conditions)	2	2	2
chan_selection_data_driven_broad	significant effects on multiple neighbouring channels	3	3	3
chan_selection_data_driven_broad	N channels arround the largest effect	4	4	4
chan_selection_data_driven_broad	other	5	5	5
chan_selection_data_driven_broad_visual	all conditions separately	0	0	0
chan_selection_data_driven_broad_visual	all conditions collapsed into one average waveform	1	1	1
chan_selection_data_driven_broad_visual	other	2	2	2
chan_selection_data_driven_final	visual inspection of waveforms (separate or collapsed conditions)	0	0	0
chan_selection_data_driven_final	visual inspection of global field potentials	1	1	1
chan_selection_data_driven_final	visual inspection of voltage maps (separate or collapsed conditions)	2	2	2
chan_selection_data_driven_final	significant effects on multiple neighbouring channels	3	3	3
chan_selection_data_driven_final	N channels arround the largest effect	4	4	4
chan_selection_data_driven_final	other	5	5	5
chan_selection_data_driven_final_visual	all conditions separately	0	0	0
chan_selection_data_driven_final_visual	all conditions collapsed into one average waveform	1	1	1
chan_selection_data_driven_final_visual	other	2	2	2
channels_all_vs_subset	all channels were submitted to statistical analysis	0	0	0
channels_all_vs_subset	a subset of channels was submitted to statistical analysis	1	1	1
code_license	Public Domain	0	0	0
code_license	Open Data Commons Public Domain Dedication and License	1	1	1
code_license	Creative Commons Zero 1.0 Universal	2	2	2
code_license	Multiple	3	3	3
code_license	Other	4	4	4
conditions_topoplot	single conditions	0	0	0
conditions_topoplot	difference waves	1	1	1
conditions_topoplot	both single and difference wave conditions	2	2	2
conditions_topoplot	other	3	3	3
conductive_medium	conductive gel	0	0	0
conductive_medium	saline solution	1	1	1
conductive_medium	adhesive paste	2	2	2
conductive_medium	none (dry electrodes)	3	3	3
conductive_medium	other	4	4	4
data_license	Public Domain	0	0	0
data_license	Open Data Commons Public Domain Dedication and License	1	1	1
data_license	Creative Commons Zero 1.0 Universal	2	2	2
data_license	Multiple	3	3	3
data_license	Other	4	4	4
eeg_amplifier_brands	ANT	0	0	0
eeg_amplifier_brands	Biosemi	1	1	1
eeg_amplifier_brands	BlindSight (e.g., NeurOne Tesla)	2	2	2
eeg_amplifier_brands	Brain Products	3	3	3
eeg_amplifier_brands	Cognitrace	4	4	4
eeg_amplifier_brands	Coulbourn	5	5	5
eeg_amplifier_brands	Digitimer	6	6	6
eeg_amplifier_brands	Electrical Geodesics	7	7	7
eeg_amplifier_brands	Emotiv	8	8	8
eeg_amplifier_brands	g.tec	9	9	9
eeg_amplifier_brands	Grass	10	10	10
eeg_amplifier_brands	M&I	11	11	11
eeg_amplifier_brands	mBrainTrain (e.g., SMARTING)	12	12	12
eeg_amplifier_brands	Micromed	13	13	13
eeg_amplifier_brands	MindMedia (e.g., Nexus 32)	14	14	14
eeg_amplifier_brands	Mitsar	15	15	15
eeg_amplifier_brands	MUSE	16	16	16
eeg_amplifier_brands	neuroConn	17	17	17
eeg_amplifier_brands	Neuronic	18	18	18
eeg_amplifier_brands	Neuroscan (e.g., SynAmps RT, NuAmps)	19	19	19
eeg_amplifier_brands	NeuroScience	20	20	20
eeg_amplifier_brands	Nihon Kohden	21	21	21
eeg_amplifier_brands	Psylab	22	22	22
eeg_amplifier_brands	SA Instrumentation	23	23	23
eeg_amplifier_brands	TMSi	24	24	24
eeg_amplifier_brands	other	25	25	25
eeg_cap_types	Aegis Array	0	0	0
eeg_cap_types	Biosemi	1	1	1
eeg_cap_types	BrainProducts	2	2	2
eeg_cap_types	Easycap standard caps	3	3	3
eeg_cap_types	Electrocap	4	4	4
eeg_cap_types	Emotiv	5	5	5
eeg_cap_types	Geodesic Sensor Net	6	6	6
eeg_cap_types	Quickcap (Neuroscan)	7	7	7
eeg_cap_types	TMSi	8	8	8
eeg_cap_types	Waveguard (ANT)	9	9	9
eeg_cap_types	other	10	10	10
eeg_reference_electrodes	left mastoid	0	0	0
eeg_reference_electrodes	right mastoid	1	1	1
eeg_reference_electrodes	left earlobe	2	2	2
eeg_reference_electrodes	right earlobe	3	3	3
eeg_reference_electrodes	physically linked mastoids	4	4	4
eeg_reference_electrodes	physically linked earlobes	7	7	7
eeg_reference_electrodes	Cz	8	8	8
eeg_reference_electrodes	tip of the nose	9	9	9
eeg_reference_electrodes	balanced non-cephalic reference	10	10	10
eeg_reference_electrodes	other	11	11	11
electrode_location_naming_convention	International 10-20 system and its extensions (e.g., 10-10, 5 percent)	0	0	0
electrode_location_naming_convention	an equidistant electrode placement scheme	1	1	1
electrode_location_naming_convention	other	2	2	2
electrode_location_naming_convention	custom locations	3	3	3
electrode_material	tin	0	0	0
electrode_material	Ag/Ag-Cl	1	1	1
electrode_material	other	2	2	2
electrode_placement_type	cap or net	0	0	0
electrode_placement_type	single electrodes	1	1	1
electrode_preamplifiers	no (passive electrodes)	0	0	0
electrode_preamplifiers	yes (active electrodes)	1	1	1
epoch_trigger_event	stimulus onset	0	0	0
epoch_trigger_event	response	1	1	1
epoch_trigger_event	feedback onset	2	2	2
epoch_trigger_event	other	3	3	3
filter	FIR filter	0	0	0
filter	IIR filter	1	1	1
filter	Clean Line	2	2	2
filter	other and alternatives (e.g. DRL)	3	3	3
lat_selection_approach	a priori	0	0	0
lat_selection_approach	data-driven	1	1	1
lat_selection_approach	latency idenfied based on entire epoch	2	2	2
lat_selection_approach	other	3	3	3
lat_selection_approach_a_priori	The same as in previous literature	0	0	0
lat_selection_approach_a_priori	based on previous literature, but not exact replication	1	1	1
lat_selection_approach_a_priori	theory driven novel window selection	2	2	2
lat_selection_approach_a_priori	other	3	3	3
lat_selection_approach_data_driven	visual inspection of grand averages in separate conditions across participants	0	0	0
lat_selection_approach_data_driven	visual inspection of grand average collapsed across all conditions and participants	1	1	1
lat_selection_approach_data_driven	other	2	2	2
lat_selection_approach_data_driven_visual	all conditions separately	0	0	0
lat_selection_approach_data_driven_visual	all conditions collapsed into one average waveform	1	1	1
lat_selection_approach_data_driven_visual	other	2	2	2
lat_type	midpoint	0	0	0
lat_type	onset	1	1	1
lat_type	other	2	2	2
latency_measurement	extrapolation based on slope	0	0	0
latency_measurement	difference larger than chance	1	1	1
latency_measurement	N consecutive significant comparisons	2	2	2
latency_measurement	fractational area (e.g. 30% area)	3	3	3
latency_measurement	fractational peak (e.g. 50% peak)	4	4	4
latency_measurement	other	5	5	5
licenses_which	code	0	0	0
licenses_which	data	1	1	1
licenses_which	other	2	2	2
measure_type	amplitude	0	0	0
measure_type	latency	1	1	1
meeg_acquisition_softwares	Eemagine	0	0	0
meeg_acquisition_softwares	Neuroscan	1	1	1
meeg_acquisition_softwares	InsEP	2	2	2
meeg_acquisition_softwares	Biosemi	3	3	3
meeg_acquisition_softwares	NetStation	4	4	4
meeg_acquisition_softwares	Brain Vision Recorder	5	5	5
meeg_acquisition_softwares	Emotiv	6	6	6
meeg_acquisition_softwares	Brain Products	7	7	7
meeg_acquisition_softwares	ActiView605-Lores	8	8	8
meeg_acquisition_softwares	EEProbe	9	9	9
meeg_acquisition_softwares	TMSi	10	10	10
meeg_acquisition_softwares	BIOPAC	11	11	11
meeg_acquisition_softwares	ANT-Neuro	12	12	12
meeg_acquisition_softwares	other	13	13	13
meeg_analysis_softwares	BESA Research	0	0	0
meeg_analysis_softwares	Brain Vision Analyzer	1	1	1
meeg_analysis_softwares	Brainstorm	2	2	2
meeg_analysis_softwares	Cartool	3	3	3
meeg_analysis_softwares	Curry	4	4	4
meeg_analysis_softwares	EEGlab (+ ERPlab)	6	6	6
meeg_analysis_softwares	EEProbe	7	7	7
meeg_analysis_softwares	ERP system	8	8	8
meeg_analysis_softwares	FieldTrip	9	9	9
meeg_analysis_softwares	InstEP	10	10	10
meeg_analysis_softwares	MNE-Python	11	11	11
meeg_analysis_softwares	NetStation	12	12	12
meeg_analysis_softwares	Scan	13	13	13
meeg_analysis_softwares	TrackWalker	14	14	14
meeg_analysis_softwares	SPM	15	15	15
meeg_analysis_softwares	Other	16	16	16
meeg_analysis_softwares	Custom scripts (any language)	17	17	17
new_reference	average mastoids	0	0	0
new_reference	average earlobes	1	1	1
new_reference	average of all EEG locations	2	2	2
new_reference	reference electrode standardization technique (REST, Yao, 2001)	3	3	3
new_reference	Cz	4	4	4
new_reference	other	5	5	5
new_reference_HEOG	bipolar (left - right HEOG)	0	0	0
new_reference_HEOG	bipolar (right - left HEOG)	1	1	1
new_reference_HEOG	the same reference as EEG electrodes	2	2	2
new_reference_HEOG	other	3	3	3
new_reference_HEOG	HEOG was not recorded	4	4	4
new_reference_non-EEG	the same reference as EEG electrodes	0	0	0
new_reference_non-EEG	other	1	1	1
new_reference_non-EEG	no non-EEG non-EOG electrodes were used	2	2	2
new_reference_VEOG	bipolar (lower - upper VEOG)	0	0	0
new_reference_VEOG	the same reference as EEG electrodes	1	1	1
new_reference_VEOG	other	2	2	2
new_reference_VEOG	VEOG was not recorded	3	3	3
non-EEG_electrodes	VEOG above left eye	0	0	0
non-EEG_electrodes	VEOG below left eye	1	1	1
non-EEG_electrodes	VEOG above right eye	2	2	2
non-EEG_electrodes	VEOG below right eye	3	3	3
non-EEG_electrodes	left HEOG	4	4	4
non-EEG_electrodes	right HEOG	5	5	5
non-EEG_electrodes	an electrode used to make balanced noncephalic reference	6	6	6
non-EEG_electrodes	other	7	7	7
offline_highpass_filter_additional	attenuation in the stopband	0	0	0
offline_highpass_filter_additional	transition bandwidth	1	1	1
offline_highpass_filter_additional	passband ripple	2	2	2
offline_highpass_filter_additional	filter direction	3	3	3
offline_highpass_filter_additional	filter delay	4	4	4
offline_highpass_filter_additional	other	5	5	5
offline_highpass_filter_delay	zero-phase	0	0	0
offline_highpass_filter_delay	linear phase	1	1	1
offline_highpass_filter_delay	non-linear phase	2	2	2
offline_highpass_filter_direction	forwards	0	0	0
offline_highpass_filter_direction	backwards	1	1	1
offline_highpass_filter_direction	forwards and backwards	2	2	2
offline_highpass_filter_family	Boxcar	0	0	0
offline_highpass_filter_family	Butterworth	1	1	1
offline_highpass_filter_family	Elliptic	2	2	2
offline_highpass_filter_family	Chebyshev	3	3	3
offline_highpass_filter_family	other	4	4	4
offline_highpass_filter_impulse	FIR (finite)	0	0	0
offline_highpass_filter_impulse	IIR (infinite)	1	1	1
offline_highpass_filter_unit	half-power	0	0	0
offline_highpass_filter_unit	half-amplitude	1	1	1
offline_lowpass_filter_additional	attenuation in the stopband	0	0	0
offline_lowpass_filter_additional	transition bandwidth	1	1	1
offline_lowpass_filter_additional	passband ripple	2	2	2
offline_lowpass_filter_additional	filter direction	3	3	3
offline_lowpass_filter_additional	filter delay	4	4	4
offline_lowpass_filter_additional	other	5	5	5
offline_lowpass_filter_delay	zero-phase	0	0	0
offline_lowpass_filter_delay	linear phase	1	1	1
offline_lowpass_filter_delay	non-linear phase	2	2	2
offline_lowpass_filter_direction	forwards	0	0	0
offline_lowpass_filter_direction	backwards	1	1	1
offline_lowpass_filter_direction	forwards and backwards	2	2	2
offline_lowpass_filter_family	Boxcar	0	0	0
offline_lowpass_filter_family	Butterworth	1	1	1
offline_lowpass_filter_family	Elliptic	2	2	2
offline_lowpass_filter_family	Chebyshev	3	3	3
offline_lowpass_filter_family	other	4	4	4
offline_lowpass_filter_impulse	FIR (finite)	0	0	0
offline_lowpass_filter_impulse	IIR (infinite)	1	1	1
offline_lowpass_filter_unit	half-power	0	0	0
offline_lowpass_filter_unit	half-amplitude	1	1	1
offline_notch_filter_type	50 Hz	0	0	0
offline_notch_filter_type	60 Hz	1	1	1
offline_notch_filter_type	other	2	2	2
offline_notch_filter_width	distance between 3 dB points	0	0	0
offline_notch_filter_width	number of removed frequencies in a decrete Fourier transform	1	1	1
online_filters	high pass	0	0	0
online_filters	low pass	1	1	1
online_filters	notch	2	2	2
online_filters	none	3	3	3
online_filters_high_pass_cutoff_unit	half-amplitude	0	0	0
online_filters_high_pass_cutoff_unit	half-power	1	1	1
online_filters_high_pass_impulse	finite impulse response (FIR)	0	0	0
online_filters_high_pass_impulse	infinite impulse response (IIR)	1	1	1
online_filters_low_pass_cutoff_unit	half-amplitude	0	0	0
online_filters_low_pass_cutoff_unit	half-power	1	1	1
online_filters_low_pass_impulse	finite impulse response (FIR)	0	0	0
online_filters_low_pass_impulse	infinite impulse response (IIR)	1	1	1
online_notch_filter_type	50 Hz	0	0	0
online_notch_filter_type	60 Hz	1	1	1
online_notch_filter_type	other	2	2	2
online_notch_filter_width	distance between 3 dB points	0	0	0
online_notch_filter_width	number of removed frequencies in a decrete Fourier transform	1	1	1
online_reference_HEOG	bipolar (left - right HEOG)	0	0	0
online_reference_HEOG	bipolar (right - left HEOG)	1	1	1
online_reference_HEOG	the same reference as EEG electrodes	2	2	2
online_reference_HEOG	other	3	3	3
online_reference_HEOG	HEOG was not recorded	4	4	4
online_reference_other_non-EEG	the same reference as EEG electrodes	0	0	0
online_reference_other_non-EEG	other	1	1	1
online_reference_other_non-EEG	no non-EEG non-EOG electrodes were used	2	2	2
online_reference_VEOG	bipolar (lower - upper VEOG)	0	0	0
online_reference_VEOG	the same reference as EEG electrodes	1	1	1
online_reference_VEOG	other	2	2	2
online_reference_VEOG	VEOG was not recorded	3	3	3
peak_lat_measure	simple peak	0	0	0
peak_lat_measure	local peak	1	1	1
peak_lat_measure	50% area	2	2	2
peak_lat_measure	other	3	3	3
preprocessing_pipeline_which	PREP (Bigdely-Shamlo et al., 2015)	0	0	0
preprocessing_pipeline_which	HAPPE (Gabard-Durnam et al., 2018)	1	1	1
preprocessing_pipeline_which	HAPPE+ER (Monachino et al., 2021)	2	2	2
preprocessing_pipeline_which	EPOS (Rodrigues et al., 2021)	3	3	3
preprocessing_pipeline_which	other	4	4	4
stimulus_presentation_softwares	Attention Tool 5.2 software	0	0	0
stimulus_presentation_softwares	Cogent	1	1	1
stimulus_presentation_softwares	EEVoke	2	2	2
stimulus_presentation_softwares	Eprime	3	3	3
stimulus_presentation_softwares	ERP system	4	4	4
stimulus_presentation_softwares	ERTS	5	5	5
stimulus_presentation_softwares	Experiment Builder	6	6	6
stimulus_presentation_softwares	expyriment	7	7	7
stimulus_presentation_softwares	Eye-Works Design, EyeWorks record	8	8	8
stimulus_presentation_softwares	Eyelink	9	9	9
stimulus_presentation_softwares	Gaze Tracker software	10	10	10
stimulus_presentation_softwares	Inquisit 3.0.5	11	11	11
stimulus_presentation_softwares	InsEP	12	12	12
stimulus_presentation_softwares	Matlab	13	13	13
stimulus_presentation_softwares	Neurolab	14	14	14
stimulus_presentation_softwares	OpenSesam	15	15	15
stimulus_presentation_softwares	PhotoRating (web application)	16	16	16
stimulus_presentation_softwares	Power Point	17	17	17
stimulus_presentation_softwares	Presentation	18	18	18
stimulus_presentation_softwares	PsychoPy	19	19	19
stimulus_presentation_softwares	Psychtoolbox	20	20	20
stimulus_presentation_softwares	Relax, Archisim	21	21	21
stimulus_presentation_softwares	S-CCS (simulation of a naval air-defense environment)	22	22	22
stimulus_presentation_softwares	Sawtooth Software	23	23	23
stimulus_presentation_softwares	SMI Experiment Center	24	24	24
stimulus_presentation_softwares	SR Experiment Builder	25	25	25
stimulus_presentation_softwares	StatSoft Statistica	26	26	26
stimulus_presentation_softwares	STIM	27	27	27
stimulus_presentation_softwares	StimPres	28	28	28
stimulus_presentation_softwares	SuperLab	29	29	29
stimulus_presentation_softwares	TEMPO software system (reflective Computing)	30	30	30
stimulus_presentation_softwares	Tobii	31	31	31
stimulus_presentation_softwares	Tobii Studio	32	32	32
stimulus_presentation_softwares	Tobii Studio Professional	33	33	33
stimulus_presentation_softwares	Tobii X1 Light eye-tracking software	34	34	34
stimulus_presentation_softwares	unipark	35	35	35
stimulus_presentation_softwares	Other	36	36	36
study_dataset_types	raw EEG data	0	0	0
study_dataset_types	individual epochs	1	1	1
study_dataset_types	averaged ERPs for individual participants	2	2	2
study_dataset_types	grand average ERPs for all conditions, amplitude measures	3	3	3
study_dataset_types	component amplitudes/latencies and other measures for statistical analysis	4	4	4
study_dataset_types	other	5	5	5
study_title_final	no	0	0	0
study_title_final	yes	1	1	1
study_title_final	final decision not made yet	2	2	2
supplementary_materials	list of stimulus descriptions (e.g. list of objects shown in images)	0	0	0
supplementary_materials	stimuli files	1	1	1
supplementary_materials	experimental task files/code	2	2	2
supplementary_materials	other	3	3	3
ten-twenty_version	5% convention	0	0	0
ten-twenty_version	10-10 convention	1	1	1
ten-twenty_version	10-20 convention	2	2	2
topoplot_type	voltage maps	0	0	0
topoplot_type	voltage maps normalized data	1	1	1
topoplot_type	statistical maps based on t-score	2	2	2
topoplot_type	statistical maps based on p-value	3	3	3
topoplot_type	current source density maps	4	4	4
topoplot_type	topographic maps of PCA factors	5	5	5
topoplot_type	voltage maps on percent scale	6	6	6
topoplot_type	3D voltage maps	7	7	7
topoplot_type	other	8	8	8
topoplot_which_channels	all channels	0	0	0
topoplot_which_channels	selected channels	1	1	1
trial_presentation_strategy	fixed N of trials delivered	0	0	0
trial_presentation_strategy	adaptive N of trials (e.g., presenting trials with behavioural errors again until correct response)	1	1	1
trial_presentation_strategy	Other	2	2	2
trigger_signal_input_how	Analogue (e.g., via a parallel port, serial port, or TCP/IP)	0	0	0
trigger_signal_input_how	Digital (including serial port over a USB port (arduino, LabJack U3, or similar))	1	1	1
trigger_signal_input_when	Online, during acquisition	0	0	0
trigger_signal_input_when	Added after recording	1	1	1
trigger_signal_input_where	Amplifier	0	0	0
trigger_signal_input_where	Acquisition computer	1	1	1
trigger_signal_source	photo diode	0	0	0
trigger_signal_source	auditory trigger/voice key	1	1	1
trigger_signal_source	combination stim tracker	2	2	2
trigger_signal_source	presentation software trigger	3	3	3
trigger_signal_source	other	4	4	4
visualisation_type	line plot (waveforms)	0	0	0
visualisation_type	topoplot	1	1	1
visualisation_type	other	2	2	2
waveform	single waves (one condition)	0	0	0
waveform	difference waves	1	1	1
waveform	waves obtained using transformation of raw data (e.g. sPCA, source localization)	2	2	2
waveform	other	3	3	3
waveform_channel_averaging	individual channels shown	0	0	0
waveform_channel_averaging	aggregated channels shown	1	1	1
waveform_channel_averaging	both individual and aggregated channels shown	2	2	2
waveform_type	single waves	0	0	0
waveform_type	difference waves	1	1	1
waveform_type	both single and difference waves	2	2	2
waveform_type	other	3	3	3
waveform_which_channels	all channels	0	0	0
waveform_which_channels	selected channels	1	1	1
which_filters	high pass	0	0	0
which_filters	low pass	1	1	1
which_filters	notch	2	2	2
whole_epoch	the same as epoch defined previously	0	0	0
whole_epoch	other	1	1	1
window_area_measure_type	rectified	0	0	0
window_area_measure_type	signed	1	1	1
window_area_measure_type	integral	2	2	2
window_area_measure_type	other	3	3	3

## Sheet: changes
artemis_type	artemis_type
	study_title
study_title_final	study_title_final
boolean	study_working_title_exists
	study_working_title
	study_authors
boolean	study_reference_exists
boolean	study_reference_DOIs_exists
	study_reference
boolean	study_reference_noDOI_exists
	study_reference_noDOI
boolean	study_dataset_exists
study_dataset_types	study_dataset_types
	study_dataset_types_other
boolean	study_dataset_DOI_exists
	study_dataset_DOI
boolean	study_datasets_noDOI_exists
	study_datasets_noDOI
boolean	supplementary_materials_exists
supplementary_materials	supplementary_materials
	specify_supplementary
	supplementary_link
boolean	licenses_exists
licenses_which	licenses_which
licence	code_license
	code_license_multi
	code_license_other
licence	data_license
	data_license_multi
	data_license_other
	other_licenses
	study_abstract
	study_keywords
boolean	study_funding_exists
	study_funding
boolean	study_ethics_exists
	study_ethics
boolean	acknowledgements_exists
	acknowledgements
boolean	citation_instructions_exists
	citation_instructions

## Sheet: bkp1
id	type	name	value	newvalue	sort	active	Last id: 1397
1001	acquisition_quality_measure	impedance upper threshold	0	0	0	1
1002	acquisition_quality_measure	impedance range	1	1	1	1
1003	acquisition_quality_measure	a data quality measure alternative to impedances	2	2	2	1
1004	amp_measure_peak_method	simple peak	0	0	0	1
1005	amp_measure_peak_method	local peak	1	1	1	1
1006	amp_measure_peak_method	other	2	999	2	1
1007	amp_measure_peak_positivity	negative	0	0	0	1
1008	amp_measure_peak_positivity	positive	1	1	1	1
1009	amp_time_window_selection	a priori	0	0	0	1
1010	amp_time_window_selection	data-driven selection/identification of the time window from the entire epoch	1	1	1	1
1011	amp_time_window_selection	time window was selected/identified using data-driven methods from a broader window which was selected a priori	2	2	2	1
1012	amp_time_window_selection	selection/identification of time window in two data driven steps (e.g. time window around a peak of a visually identified broader window)	3	3	3	1
1013	amp_time_window_selection	other	4	999	4	1
1014	amp_window_selection_data_driven	visual inspection of waveforms (separate or collapsed conditions)	0	0	0	1
1015	amp_window_selection_data_driven	visual inspection of global field potentials	1	1	1	1
1016	amp_window_selection_data_driven	significant effects on consecutive time points/short windows	2	2	2	1
1017	amp_window_selection_data_driven	time window around a peak	3	3	3	1
1018	amp_window_selection_data_driven	other	4	999	4	1
1019	amplitude_measurement	mean over a time window	0	0	0	1
1020	amplitude_measurement	peak	1	1	1	1
1021	amplitude_measurement	window area	2	2	2	1
1022	amplitude_measurement	each time point analysed separately	3	3	3	1
1023	amplitude_measurement	factor scores based on factor analysis	4	4	4	1
1024	amplitude_measurement	other	5	999	5	1
1025	artemis_type	Documenting a planned pipeline	0	0	0	1
1026	artemis_type	Documenting a pipeline that has been applied to study data	1	1	1	1
1027	artifact	reject bad trial or bad data segment on all channels	0	0	0	1
1028	artifact	correct by subtraction (blinks, EKG etc.)	1	1	1	1
1029	artifact	reject channels	2	2	2	1
1030	artifact	interpolate channels	3	3	3	1
1031	artifact	multi-step automated approach (e.g., FASTER)	4	4	4	1
1032	artifact_correct_method	regression-based approach (e.g., Gratton et al., 1983, Elbert et al., 1985)	0	0	0	1
1033	artifact_correct_method	spatial-filter-based approach (e.g., Dale, 1994)	1	1	1	1
1034	artifact_correct_method	ICA-based approaches	2	2	2	1
1035	artifact_correct_method	wavelet-based	3	3	3	1
1036	artifact_correct_method	wavelet-enhanced ICA (e.g., Khushaba et al, 2013)	4	4	4	1
1037	artifact_correct_method	multiple-source-analysis-based approaches (e.g., MSEC by Berg & Scherg, 1994)	5	5	5	1
1038	artifact_correct_method	other	6	999	6	1
1039	artifact_reject_method	visual inspection	2	2	2	1
1040	artifact_reject_method	pre-set numerical criterion/function	3	3	3	1
1041	artifact_reject_method	other	4	999	4	1
1042	artifact_reject_visual	blinks	0	0	0	1
1043	artifact_reject_visual	saccades	1	1	1	1
1044	artifact_reject_visual	other occular	2	2	2	1
1045	artifact_reject_visual	cardiac	3	3	3	1
1046	artifact_reject_visual	motion and other EMG noise	4	4	4	1
1047	artifact_reject_visual	alpha waves	5	5	5	1
1048	artifact_reject_visual	line noise	6	6	6	1
1049	artifact_reject_visual	other	7	999	7	1
1050	artifact_reject_what	trials	0	0	0	1
1051	artifact_reject_what	data segments	1	1	1	1
1052	artifact_remove_channel_visual	excessive line noise	0	0	0	1
1053	artifact_remove_channel_visual	excessive muscle activity	1	1	1	1
1054	artifact_remove_channel_visual	bad contact and other large fluctuations in voltage	2	2	2	1
1055	artifact_remove_channel_visual	dead electrode	3	3	3	1
1056	artifact_remove_channel_visual	excessive EMG noise	4	4	4	1
1057	artifact_remove_channel_visual	cardiac activity	5	5	5	1
1058	artifact_remove_channel_visual	other	6	999	6	1
1059	artifact_remove_channel_where	from individual trials	0	0	0	1
1060	artifact_remove_channel_where	from segments of continuous data	1	1	1	1
1061	artifact_remove_channel_where	from the entire recording of a participant	2	2	2	1
1062	baseline_method	subtract mean of the baseline period per condition	0	0	0	1
1063	baseline_method	other	1	999	1	1
1064	boolean	no	0	0	0	1
1065	boolean	yes	1	1	1	1
1066	chan_aggregating_averaging	aggregating by simple averaging	0	0	0	1
1067	chan_aggregating_averaging	aggregating by a different function (e.g., weighted averaging)	1	1	1	1
1068	chan_aggregating_used	individual channels	0	0	0	1
1069	chan_aggregating_used	channels aggregated into regions of interest (ROIs)	1	1	1	1
1070	chan_selection	a priori	0	0	0	1
1071	chan_selection	data-driven selection from the entire scalp	1	1	1	1
1072	chan_selection	data-driven selection of channels from an a priori selected region	2	2	2	1
1073	chan_selection	selection/identification of channels in two data driven steps (e.g. location of maximal effect within a visually identified broader region)	3	3	3	1
1074	chan_selection	other	4	999	4	1
1075	chan_selection_a_priori	The same as in previous literature	0	0	0	1
1076	chan_selection_a_priori	based on previous literature, but not exact replication	1	1	1	1
1077	chan_selection_a_priori	theory driven novel channel selection	2	2	2	1
1078	chan_selection_a_priori	other	3	999	3	1
1079	chan_selection_data_driven	visual inspection of waveforms (separate or collapsed conditions)	0	0	0	1
1080	chan_selection_data_driven	visual inspection of global field potentials	1	1	1	1
1081	chan_selection_data_driven	visual inspection of voltage maps (separate or collapsed conditions)	2	2	2	1
1082	chan_selection_data_driven	significant effects on multiple neighbouring channels	3	3	3	1
1083	chan_selection_data_driven	N channels arround the largest effect	4	4	4	1
1084	chan_selection_data_driven	other	5	999	5	1
1085	channels_all_vs_subset	all channels were submitted to statistical analysis	0	0	0	1
1086	channels_all_vs_subset	a subset of channels was submitted to statistical analysis	1	1	1	1
1087	conditions_visualized	single conditions	0	0	0	1
1088	conditions_visualized	difference waves between conditions	1	1	1	1
1089	conditions_visualized	both single and difference wave conditions	2	2	2	1
1090	conditions_visualized	other	3	999	3	1
1091	conductive_medium	conductive gel	0	0	0	1
1092	conductive_medium	saline solution	1	1	1	1
1093	conductive_medium	adhesive paste	2	2	2	1
1094	conductive_medium	none (dry electrodes)	3	3	3	1
1095	conductive_medium	other	4	999	4	1
1096	eeg_amplifier_brands	ANT	0	0	0	1
1097	eeg_amplifier_brands	Biosemi	1	1	1	1
1098	eeg_amplifier_brands	BlindSight (e.g., NeurOne Tesla)	2	2	2	1
1099	eeg_amplifier_brands	Brain Products	3	3	3	1
1100	eeg_amplifier_brands	Cognitrace	4	4	4	1
1101	eeg_amplifier_brands	Coulbourn	5	5	5	1
1102	eeg_amplifier_brands	Digitimer	6	6	6	1
1103	eeg_amplifier_brands	Electrical Geodesics	7	7	7	1
1104	eeg_amplifier_brands	Emotiv	8	8	8	1
1105	eeg_amplifier_brands	g.tec	9	9	9	1
1106	eeg_amplifier_brands	Grass	10	10	10	1
1107	eeg_amplifier_brands	M&I	11	11	11	1
1108	eeg_amplifier_brands	mBrainTrain (e.g., SMARTING)	12	12	12	1
1109	eeg_amplifier_brands	Micromed	13	13	13	1
1110	eeg_amplifier_brands	MindMedia (e.g., Nexus 32)	14	14	14	1
1111	eeg_amplifier_brands	Mitsar	15	15	15	1
1112	eeg_amplifier_brands	MUSE	16	16	16	1
1113	eeg_amplifier_brands	neuroConn	17	17	17	1
1114	eeg_amplifier_brands	Neuronic	18	18	18	1
1115	eeg_amplifier_brands	Neuroscan (e.g., SynAmps RT, NuAmps)	19	19	19	1
1116	eeg_amplifier_brands	NeuroScience	20	20	20	1
1117	eeg_amplifier_brands	Nihon Kohden	21	21	21	1
1118	eeg_amplifier_brands	Psylab	22	22	22	1
1119	eeg_amplifier_brands	SA Instrumentation	23	23	23	1
1120	eeg_amplifier_brands	TMSi	24	24	24	1
1121	eeg_amplifier_brands	other	25	999	25	1
1122	eeg_cap_types	Aegis Array	0	0	0	1
1123	eeg_cap_types	Biosemi	1	1	1	1
1124	eeg_cap_types	BrainProducts	2	2	2	1
1125	eeg_cap_types	Easycap standard caps	3	3	3	1
1126	eeg_cap_types	Electrocap	4	4	4	1
1127	eeg_cap_types	Emotiv	5	5	5	1
1128	eeg_cap_types	Geodesic Sensor Net	6	6	6	1
1129	eeg_cap_types	Quickcap (Neuroscan)	7	7	7	1
1130	eeg_cap_types	TMSi	8	8	8	1
1131	eeg_cap_types	Waveguard (ANT)	9	9	9	1
1132	eeg_cap_types	other	10	999	10	1
1133	eeg_reference_electrodes	left mastoid	0	0	0	1
1134	eeg_reference_electrodes	right mastoid	1	1	1	1
1135	eeg_reference_electrodes	left earlobe	2	2	2	1
1136	eeg_reference_electrodes	right earlobe	3	3	3	1
1137	eeg_reference_electrodes	physically linked mastoids	4	4	4	1
1138	eeg_reference_electrodes	physically linked earlobes	7	7	7	1
1139	eeg_reference_electrodes	Cz	8	8	8	1
1140	eeg_reference_electrodes	tip of the nose	9	9	9	1
1141	eeg_reference_electrodes	balanced non-cephalic reference	10	10	10	1
1142	eeg_reference_electrodes	other	11	999	11	1
1143	electrode_location_naming_convention	International 10-20 system and its extensions (e.g., 10-10, 5 percent)	0	0	0	1
1144	electrode_location_naming_convention	an equidistant electrode placement scheme	1	1	1	1
1145	electrode_location_naming_convention	other placement conventions	2	999	2	1
1146	electrode_location_naming_convention	custom locations	3	998	3	1
1147	electrode_material	tin	0	0	0	1
1148	electrode_material	Ag/Ag-Cl	1	1	1	1
1149	electrode_material	other	2	999	2	1
1150	electrode_placement_type	cap or net	0	0	0	1
1151	electrode_placement_type	single electrodes	1	1	1	1
1152	electrode_preamplifiers	no (passive electrodes)	0	0	0	1
1153	electrode_preamplifiers	yes (active electrodes)	1	1	1	1
1154	epoch_trigger_event	stimulus onset	0	0	0	1
1155	epoch_trigger_event	response	1	1	1	1
1156	epoch_trigger_event	feedback onset	2	2	2	1
1157	epoch_trigger_event	other	3	999	3	1
1158	filter	FIR filter	0	0	0	1
1159	filter	IIR filter	1	1	1	1
1160	filter	Clean Line	2	2	2	1
1161	filter	other and alternatives (e.g. DRL)	3	999	3	1
1162	filter_impulse	finite impulse response (FIR)	0	0	0	1
1163	filter_impulse	infinite impulse response (IIR)	1	1	1	1
1164	graph_channels	all channels	0	0	0	1
1165	graph_channels	selected channels	1	1	1	1
1166	graph_uncertainty_which	standard error of the mean	0	0	0	1
1167	graph_uncertainty_which	95% confidence interval	1	1	1	1
1168	graph_uncertainty_which	other	2	2	2	1
1169	lat_selection_approach	a priori	0	0	0	1
1170	lat_selection_approach	data-driven	1	1	1	1
1171	lat_selection_approach	latency idenfied based on entire epoch	2	2	2	1
1172	lat_selection_approach	other	3	999	3	1
1173	lat_selection_approach_data_driven	visual inspection of grand averages in separate conditions across participants	0	0	0	1
1174	lat_selection_approach_data_driven	visual inspection of grand average collapsed across all conditions and participants	1	1	1	1
1175	lat_selection_approach_data_driven	other	2	999	2	1
1176	lat_type	midpoint	0	0	0	1
1177	lat_type	onset	1	1	1	1
1178	lat_type	other	2	999	2	1
1179	latency_measurement	extrapolation based on slope	0	0	0	1
1180	latency_measurement	difference larger than chance	1	1	1	1
1181	latency_measurement	N consecutive significant comparisons	2	2	2	1
1182	latency_measurement	fractational area (e.g. 30% area)	3	3	3	1
1183	latency_measurement	fractational peak (e.g. 50% peak)	4	4	4	1
1184	latency_measurement	other	5	999	5	1
1185	licence	Public Domain	0	0	0	1
1186	licence	Open Data Commons Public Domain Dedication and License	1	1	1	1
1187	licence	Creative Commons Zero 1.0 Universal	2	2	2	1
1188	licence	Multiple	3	3	3	1
1189	licence	Other	4	999	4	1
1190	licenses_which	code	0	0	0	1
1191	licenses_which	data	1	1	1	1
1192	licenses_which	other	2	999	2	1
1193	measure_type	amplitude	0	0	0	1
1194	measure_type	latency	1	1	1	1
1195	meeg_acquisition_softwares	Eemagine	0	0	0	1
1196	meeg_acquisition_softwares	Neuroscan	1	1	1	1
1197	meeg_acquisition_softwares	InsEP	2	2	2	1
1198	meeg_acquisition_softwares	Biosemi	3	3	3	1
1199	meeg_acquisition_softwares	NetStation	4	4	4	1
1200	meeg_acquisition_softwares	Brain Vision Recorder	5	5	5	1
1201	meeg_acquisition_softwares	Emotiv	6	6	6	1
1202	meeg_acquisition_softwares	Brain Products	7	7	7	1
1203	meeg_acquisition_softwares	ActiView605-Lores	8	8	8	1
1204	meeg_acquisition_softwares	EEProbe	9	9	9	1
1205	meeg_acquisition_softwares	TMSi	10	10	10	1
1206	meeg_acquisition_softwares	BIOPAC	11	11	11	1
1207	meeg_acquisition_softwares	ANT-Neuro	12	12	12	1
1208	meeg_acquisition_softwares	other	13	999	13	1
1209	meeg_analysis_softwares	BESA Research	0	0	0	1
1210	meeg_analysis_softwares	Brain Vision Analyzer	1	1	1	1
1211	meeg_analysis_softwares	Brainstorm	2	2	2	1
1212	meeg_analysis_softwares	Cartool	3	3	3	1
1213	meeg_analysis_softwares	Curry	4	4	4	1
1214	meeg_analysis_softwares	EEGlab (+ ERPlab)	6	6	6	1
1215	meeg_analysis_softwares	EEProbe	7	7	7	1
1216	meeg_analysis_softwares	ERP system	8	8	8	1
1217	meeg_analysis_softwares	FieldTrip	9	9	9	1
1218	meeg_analysis_softwares	InstEP	10	10	10	1
1219	meeg_analysis_softwares	MNE-Python	11	11	11	1
1220	meeg_analysis_softwares	NetStation	12	12	12	1
1221	meeg_analysis_softwares	Scan	13	13	13	1
1222	meeg_analysis_softwares	TrackWalker	14	14	14	1
1223	meeg_analysis_softwares	SPM	15	15	15	1
1224	meeg_analysis_softwares	Other	17	999	17	1
1225	meeg_analysis_softwares	Custom script (any language)	16	998	16	1
1226	new_reference	average mastoids	0	0	0	1
1227	new_reference	average earlobes	1	1	1	1
1228	new_reference	average of all EEG locations	2	2	2	1
1229	new_reference	reference electrode standardization technique (REST, Yao, 2001)	3	3	3	1
1230	new_reference	Cz	4	4	4	1
1231	new_reference	other	5	999	5	1
1232	non-EEG_electrodes	VEOG above left eye	0	0	0	1
1233	non-EEG_electrodes	VEOG below left eye	1	1	1	1
1234	non-EEG_electrodes	VEOG above right eye	2	2	2	1
1235	non-EEG_electrodes	VEOG below right eye	3	3	3	1
1236	non-EEG_electrodes	left HEOG	4	4	4	1
1237	non-EEG_electrodes	right HEOG	5	5	5	1
1238	non-EEG_electrodes	an electrode used to make balanced noncephalic reference	6	6	6	1
1239	non-EEG_electrodes	other	7	999	7	1
1240	notch_filter_type	50 Hz	0	0	0	1
1241	notch_filter_type	60 Hz	1	1	1	1
1242	notch_filter_type	other	2	999	2	1
1243	notch_filter_width	distance between 3 dB points	0	0	0	1
1244	notch_filter_width	number of removed frequencies in a decrete Fourier transform	1	1	1	1
1245	offline_filter_additional	attenuation in the stopband	0	0	0	1
1246	offline_filter_additional	transition bandwidth	1	1	1	1
1247	offline_filter_additional	passband ripple	2	2	2	1
1248	offline_filter_additional	filter direction	3	3	3	1
1249	offline_filter_additional	filter delay	4	4	4	1
1250	offline_filter_additional	other	5	999	5	1
1251	offline_filter_delay	zero-phase	0	0	0	1
1252	offline_filter_delay	linear phase	1	1	1	1
1253	offline_filter_delay	non-linear phase	2	2	2	1
1254	offline_filter_direction	forwards	0	0	0	1
1255	offline_filter_direction	backwards	1	1	1	1
1256	offline_filter_direction	forwards and backwards	2	2	2	1
1257	offline_filter_family	Boxcar	0	0	0	1
1258	offline_filter_family	Butterworth	1	1	1	1
1259	offline_filter_family	Elliptic	2	2	2	1
1260	offline_filter_family	Chebyshev	3	3	3	1
1261	offline_filter_family	other	4	999	4	1
1262	offline_filter_impulse	finite impulse response (FIR)	0	0	0	1
1263	offline_filter_impulse	infinite impulse response (IIR)	1	1	1	1
1264	offline_filter_unit	half-power	0	0	0	1
1265	offline_filter_unit	half-amplitude	1	1	1	1
1266	online_filters	high pass	0	0	0	1
1267	online_filters	low pass	1	1	1	1
1268	online_filters	notch	2	2	2	1
1269	online_filters	none	3	3	3	1
1270	online_filters_cutoff_unit	half-amplitude	0	0	0	1
1271	online_filters_cutoff_unit	half-power	1	1	1	1
1272	peak_lat_measure	simple peak	0	0	0	1
1273	peak_lat_measure	local peak	1	1	1	1
1274	peak_lat_measure	50% area	2	2	2	1
1275	peak_lat_measure	other	3	999	3	1
1276	preprocessing_pipeline_which	PREP (Bigdely-Shamlo et al., 2015)	0	0	0	1
1277	preprocessing_pipeline_which	HAPPE (Gabard-Durnam et al., 2018)	1	1	1	1
1278	preprocessing_pipeline_which	HAPPE+ER (Monachino et al., 2021)	2	2	2	1
1279	preprocessing_pipeline_which	EPOS (Rodrigues et al., 2021)	3	3	3	1
1280	preprocessing_pipeline_which	other	4	999	4	1
1281	reference_HEOG	bipolar (left - right HEOG)	0	0	0	1
1282	reference_HEOG	bipolar (right - left HEOG)	1	1	1	1
1283	reference_HEOG	the same reference as EEG electrodes	2	2	2	1
1284	reference_HEOG	other	3	999	3	1
1285	reference_HEOG	HEOG was not recorded	4	3	4	1
1286	reference_non-EEG	the same reference as EEG electrodes	0	0	0	1
1287	reference_non-EEG	other	1	999	1	1
1288	reference_non-EEG	no non-EEG non-EOG electrodes were used	2	1	2	1
1289	reference_VEOG	bipolar (lower - upper VEOG)	0	0	0	1
1290	reference_VEOG	the same reference as EEG electrodes	1	1	1	1
1291	reference_VEOG	other	2	999	2	1
1292	reference_VEOG	VEOG was not recorded	3	2	3	1
1293	selection_a_priori	The same as in previous literature	0	0	0	1
1294	selection_a_priori	based on previous literature, but not exact replication	1	1	1	1
1295	selection_a_priori	theory driven novel window selection	2	2	2	1
1296	selection_a_priori	other	3	999	3	1
1297	selection_data_driven_visual	all conditions separately	0	0	0	1
1298	selection_data_driven_visual	all conditions collapsed into one average waveform	1	1	1	1
1299	selection_data_driven_visual	other	2	999	2	1
1300	stimulus_presentation_softwares	Attention Tool 5.2 software	0	0	0	1
1301	stimulus_presentation_softwares	Cogent	1	1	1	1
1302	stimulus_presentation_softwares	EEVoke	2	2	2	1
1303	stimulus_presentation_softwares	Eprime	3	3	3	1
1304	stimulus_presentation_softwares	ERP system	4	4	4	1
1305	stimulus_presentation_softwares	ERTS	5	5	5	1
1306	stimulus_presentation_softwares	Experiment Builder	6	6	6	1
1307	stimulus_presentation_softwares	expyriment	7	7	7	1
1308	stimulus_presentation_softwares	Eye-Works Design, EyeWorks record	8	8	8	1
1309	stimulus_presentation_softwares	Eyelink	9	9	9	1
1310	stimulus_presentation_softwares	Gaze Tracker software	10	10	10	1
1311	stimulus_presentation_softwares	Inquisit 3.0.5	11	11	11	1
1312	stimulus_presentation_softwares	InsEP	12	12	12	1
1313	stimulus_presentation_softwares	Matlab	13	13	13	1
1314	stimulus_presentation_softwares	Neurolab	14	14	14	1
1315	stimulus_presentation_softwares	OpenSesame	15	15	15	1
1316	stimulus_presentation_softwares	PhotoRating (web application)	16	16	16	1
1317	stimulus_presentation_softwares	Power Point	17	17	17	1
1318	stimulus_presentation_softwares	Presentation	18	18	18	1
1319	stimulus_presentation_softwares	PsychoPy	19	19	19	1
1320	stimulus_presentation_softwares	Psychtoolbox	20	20	20	1
1321	stimulus_presentation_softwares	Relax, Archisim	21	21	21	1
1322	stimulus_presentation_softwares	S-CCS (simulation of a naval air-defense environment)	22	22	22	1
1323	stimulus_presentation_softwares	Sawtooth Software	23	23	23	1
1324	stimulus_presentation_softwares	SMI Experiment Center	24	24	24	1
1325	stimulus_presentation_softwares	SR Experiment Builder	25	25	25	1
1326	stimulus_presentation_softwares	StatSoft Statistica	26	26	26	1
1327	stimulus_presentation_softwares	STIM	27	27	27	1
1328	stimulus_presentation_softwares	StimPres	28	28	28	1
1329	stimulus_presentation_softwares	SuperLab	29	29	29	1
1330	stimulus_presentation_softwares	TEMPO software system (reflective Computing)	30	30	30	1
1331	stimulus_presentation_softwares	Tobii	31	31	31	1
1332	stimulus_presentation_softwares	Tobii Studio	32	32	32	1
1333	stimulus_presentation_softwares	Tobii Studio Professional	33	33	33	1
1334	stimulus_presentation_softwares	Tobii X1 Light eye-tracking software	34	34	34	1
1335	stimulus_presentation_softwares	unipark	35	35	35	1
1397	stimulus_presentation_softwares	Custom script (any language)	36	998	36	1
1336	stimulus_presentation_softwares	Other	37	999	37	1
1337	study_dataset_types	raw EEG data	0	0	0	1
1338	study_dataset_types	individual epochs	1	1	1	1
1339	study_dataset_types	averaged ERPs for individual participants	2	2	2	1
1340	study_dataset_types	grand average ERPs for all conditions, amplitude measures	3	3	3	1
1341	study_dataset_types	component amplitudes/latencies and other measures for statistical analysis	4	4	4	1
1342	study_dataset_types	other	5	999	5	1
1343	study_title_final	no	0	0	0	1
1344	study_title_final	yes	1	1	1	1
1345	study_title_final	final decision not made yet	2	2	2	1
1346	supplementary_materials	list of stimulus descriptions (e.g. list of objects shown in images)	0	0	0	1
1347	supplementary_materials	stimuli files	1	1	1	1
1348	supplementary_materials	experimental task files/code	2	2	2	1
1349	supplementary_materials	other	3	999	3	1
1350	ten-twenty_version	5% convention	0	0	0	1
1351	ten-twenty_version	10-10 convention	1	1	1	1
1352	ten-twenty_version	10-20 convention	2	2	2	1
1353	topoplot_type	voltage topoplot	0	0	0	1
1354	topoplot_type	voltage topoplot with normalized data	1	1	1	1
1355	topoplot_type	statistical topoplot based on t-score	2	2	2	1
1356	topoplot_type	statistical topoplot based on p-value	3	3	3	1
1357	topoplot_type	current source density topoplot	4	4	4	1
1358	topoplot_type	topographic topoplot of PCA factors	5	5	5	1
1359	topoplot_type	voltage topoplot on percent scale	6	6	6	1
1360	topoplot_type	3D voltage topoplot	7	7	7	1
1361	topoplot_type	other	8	999	8	1
1362	trial_presentation_strategy	fixed N of trials delivered	0	0	0	1
1363	trial_presentation_strategy	adaptive N of trials (e.g., presenting trials with behavioural errors again until correct response)	1	1	1	1
1364	trial_presentation_strategy	Other	2	999	2	1
1365	trigger_signal_input_how	Analogue (e.g., via a parallel port, serial port, or TCP/IP)	0	0	0	1
1366	trigger_signal_input_how	Digital (including serial port over a USB port (arduino, LabJack U3, or similar))	1	1	1	1
1367	trigger_signal_input_when	Online, during acquisition	0	0	0	1
1368	trigger_signal_input_when	Added after recording	1	1	1	1
1369	trigger_signal_input_where	Amplifier	0	0	0	1
1370	trigger_signal_input_where	Acquisition computer	1	1	1	1
1371	trigger_signal_source	photo diode	0	0	0	1
1372	trigger_signal_source	auditory trigger/voice key	1	1	1	1
1373	trigger_signal_source	combination stim tracker	2	2	2	1
1374	trigger_signal_source	presentation software trigger	3	3	3	1
1375	trigger_signal_source	other	4	999	4	1
1376	visualisation_type	ERP plot (line plot)	0	0	0	1
1377	visualisation_type	topoplot and/or topoplot time series	1	1	1	1
1378	visualisation_type	ERP grid	0	2	2	1
1379	visualisation_type	butterfly plot	1	3	3	1
1380	visualisation_type	other	2	999	4	1
1381	waveform	single waves (one condition)	0	0	0	1
1382	waveform	difference waves	1	1	1	1
1383	waveform	waves obtained using transformation of raw data (e.g. sPCA, source localization)	2	2	2	1
1384	waveform	other	3	999	3	1
1385	waveform_channel_averaging	individual channels shown	0	0	0	1
1386	waveform_channel_averaging	aggregated channels shown	1	1	1	1
1387	waveform_channel_averaging	both individual and aggregated channels shown	2	2	2	1
1388	which_filters	high pass	0	0	0	1
1389	which_filters	low pass	1	1	1	1
1390	which_filters	notch	2	2	2	1
1391	whole_epoch_shown	the same as epoch defined in the Preprocessing section	0	0	0	1
1392	whole_epoch_shown	other	1	999	1	1
1393	window_area_measure_type	rectified	0	0	0	1
1394	window_area_measure_type	signed	1	1	1	1
1395	window_area_measure_type	integral	2	2	2	1
1396	window_area_measure_type	other	3	999	3	1
