# Supplementary material for: ARTEM‐IS for ERP: Agreed Reporting Template for EEG Methodology—International Standard for Event‐Related Potential Experiments
Source: Psychophysiology. 2025 Dec 8;62(12):e70187. doi: 10.1111/psyp.70187 (PMC12683983; doi:10.1111/psyp.70187)
Supplement: Supplementary file 8 — Data S8: psyp70187‐sup‐0008‐Supinfo8.xlsx. [file PSYP-62-e70187-s002.xlsx]

## Sheet: study_id
sub_section	preamble	question	details	field_type	choices	item_pref_label	visibility	item_order	include	mandatory	activity_pref_label	activity_order	unit	BIDS_file	BIDS_key	BIDS_key_for_unit	BIDS_status	Change_log
Study ID	This section contains information on the study, such as title, links to publications and datasets, etc.	At the time of document creation, what is the current ARTEM-IS template for?		radio	artemis_type	artemis_type	1	1	1	1	study_id	1
Study title		Current title of the study/pipeline		text		study_title	1	2	1	1	study_id	1		dataset_description.json	Name
Study title		Is the current title the same as it appears or as it will appear in related publications?		radio	study_title_final	study_title_final	1	3	1	1	study_id	1						25.08.2023 Angela: minor rephrasing
Study title		Has the current study or pipeline been known by a different (published or working) title?		radio	boolean	study_working_title_exists	1	4	1	1	study_id	1						25.08.2023 Angela: minor rephrasing
Study title		Alternative title(s) of this study		text		study_working_title	study_working_title_exists == 1	5	1	1	study_id	1						25.08.2023 I reworded this to include any titles, not just working, because that is what the question above is asking
Authors		Authors of the study in the following format: family-name, other names. Each author separated by a semicolon and a space.		textarea		study_authors	1	6	1	1	study_id	1		dataset_description.json	Authors
Publications		Has the study resulted in any published articles, conference presentations or research reports at this stage?		radio	boolean	study_reference_exists	1	7	1	1	study_id	1
Publications		Do any of these publications have a DOI?		radio	boolean	study_reference_DOIs_exists	study_reference_exists == 1	8	1	1	study_id	1
Publications		DOIs of related publications, separated by a semicolon and a space.		textarea		study_reference	study_reference_DOIs_exists == 1	9	1	1	study_id	1		dataset_description.json	ReferencesAndLinks
Publications		Are there any web-accessible publications that do not have a DOI?		radio	boolean	study_reference_noDOI_exists	study_reference_exists == 1	10	1	1	study_id	1
Publications		Provide links to non-DOI publications, separated by a semicolon and a space.		textarea		study_reference_noDOI	study_reference_noDOI_exists == 1	11	1	1	study_id	1		dataset_description.json	ReferencesAndLinks
Datasets		Has this study resulted in any datasets archived in a persistent, version controlled repository, administered independently from the authorship team?	For example, an OSF repository	radio	boolean	study_dataset_exists	1	12	1	1	study_id	1
Datasets		What types of data are available?		radio_multiple	study_dataset_types	study_dataset_types	study_dataset_exists == 1	13	1	1	study_id	1
Datasets		Types of data not included in list		text		study_dataset_types_other	study_dataset_types.includes(999)	14	1	1	study_id	1						1.12.2023 Angela and Vanja: replaced other code with 999
Datasets		Do any of these datasets have a DOI?		radio	boolean	study_dataset_DOI_exists	study_dataset_exists == 1	15	1	1	study_id	1
Datasets		Dataset DOIs separated by a semicolon and a space.		textarea		study_dataset_DOI	study_dataset_DOI_exists == 1	16	1	1	study_id	1		dataset_description.json	DatasetDOI
Datasets		Are there any datasets that do not have a DOI?		radio	boolean	study_datasets_noDOI_exists	study_dataset_exists == 1	17	1	1	study_id	1
Datasets		Provide reference for the datasets that do not have DOI.		textarea		study_datasets_noDOI	study_datasets_noDOI_exists == 1	18	1	1	study_id	1						7.9.2023 Angela: change the question text - text of a different question was dupplicated here by mistake
Supplemental materials		Has this study resulted in any supplementary materials other than data and publications?	For example, code, visualization plots, tables, lists of stimuly, etc.	radio	boolean	supplementary_materials_exists	1	19	1	1	study_id	1
Supplemental materials		Which supplementary materials are available publically?		radio_multiple	supplementary_materials	supplementary_materials	supplementary_materials_exists == 1	20	1	1	study_id	1						25.08.2023 Angela: minor rephrasing
Supplemental materials		Which other supplementary materials are available?		text		specify_supplementary	supplementary_materials_exists == 1 && supplementary_materials.includes(999)	21	1	1	study_id	1						1.12.2023 Angela and Vanja: replaced other code with 999
Supplemental materials		Provide the link to the location of supplementary materials on the web.		text		supplementary_link	supplementary_materials_exists == 1	22	1	1	study_id	1
Licenses		Are any elements in the study currently covered by a license allowing for reuse?	For example, code used to run the study, data arising from the study	radio	boolean	licenses_exists	1	23	1	1	study_id	1
Licenses		Which elements are covered by a license?		radio_multiple	licenses_which	licenses_which	licenses_exists == 1	24	1	1	study_id	1						7.9.2023 Angela: removed "elements" from "other elements" in case it will create a problem for automatic changes to "other" options in all questions
Licenses		License type for code.	More info on licence types: https://bids-specification.readthedocs.io/en/stable/99-appendices/02-licenses.html	radio	licence	code_license	licenses_which.includes(0)	25	1	1	study_id	1		dataset_description.json	License
Licenses		Licence types for each code element, with name of element followed by license type, separated by semicolon and a space		text		code_license_multi	code_license == 3	26	1	1	study_id	1
Licenses		License type for code (other than listed)		text		code_license_other	code_license == 999	27	1	1	study_id	1
Licenses		License type for data.	More info on licence types: https://bids-specification.readthedocs.io/en/stable/99-appendices/02-licenses.html	radio	licence	data_license	licenses_which.includes(1)	28	1	1	study_id	1		dataset_description.json	License
Licenses		Licence types for each data element, with name of element followed by license type, separated by semicolon and a space		text		data_license_multi	data_license == 3	29	1	1	study_id	1
Licenses		License type for data (other than listed)		text		data_license_other	data_license == 999	30	1	1	study_id	1
Licenses		Name of each licensed study element followed by license type, with listed elements separated by semicolon and a space.	For example, derivatives, figures, slides, etc.	text		other_licenses	licenses_which.includes(999)	31	1	1	study_id	1
Study description		Study abstract		textarea		study_abstract	1	32	1	1	study_id	1
Study description		Keywords, separated by semicolons followed by space		text		study_keywords	1	33	1	1	study_id	1
Funding		Does the project have (or did it have) financial support from a funding agency?		radio	boolean	study_funding_exists	1	34	1	1	study_id	1
Funding		If this project is (was) being funded, please list grant numbers and funding agencies, separated by a semicolon and a space.		textarea		study_funding	study_funding_exists == 1	35	1	1	study_id	1		dataset_description.json	Funding
Ethical Approval		At the time of writing has the study been approved by an ethics committee?		radio	boolean	study_ethics_exists	1	36	1	1	study_id	1
Ethical Approval		If the study has been approved by an ethics comittee, list the approval ID and institution which granted it. If there are multiple approvals, separate them by semicolons followed by space.		text		study_ethics	study_ethics_exists == 1	37	1	1	study_id	1		dataset_description.json	EthicsApprovals			20.6.2025 Giorgio's suggestion - typo
Acknowledgements		Do you have any acknowledgments to add in addition to authors or funding?		radio	boolean	acknowledgements_exists	1	38	1	1	study_id	1
Acknowledgements		Acknowledgements		textarea		acknowledgements	acknowledgements_exists == 1	39	1	1	study_id	1		dataset_description.json	Acknowledgements
How to cite		Do you have any instructions on how you (or the authors) want this study to be cited or otherwise acknowledged?		radio	boolean	citation_instructions_exists	1	40	1	1	study_id	1
How to cite		Citation instructions		textarea		citation_instructions	citation_instructions_exists == 1	41	1	1	study_id	1		dataset_description.json	HowToAcknowledge

## Sheet: experimental_design_sample
sub_section	preamble	question	details	field_type	choices	item_pref_label	visibility	item_order	include	mandatory	activity_pref_label	activity_order	unit	BIDS_file	BIDS_key	BIDS_key_for_unit	BIDS_status	Change_log
Sample	In this section you will describe the experimental design and sample, such as experimental condition and trial number per condition, number of participants, participant exclusion and presenting software.	How many participants took (or will take) part in the study?		integer		sample_size_total	1	1	1	1	design_and_sample	2		participants.tsv?				25.08.2023 Angela: minor rephrasing 20.6.2025 Giorgio's suggestion - typo in preambule 27.6.2025 Angela and Vanja: added future tense to the question text
Sample		How many participants, in total, were included in the analysis, after exclusion of participants?	This is one of the questions that you will probably leave blank for planned studies that have not been conducted yet.	integer		sample_size_valid	1	2	1	1	design_and_sample	2						27.6.2025 Angela and Vanja: added clarification for users who are describing a planned study in the Details column
Sample		Specify reasons for excluding participants.		textarea		subject_exclusion_rationale	sample_size_total > sample_size_valid	3	1	1	design_and_sample	2
Sample		Age range of the sample: age of the youngest participant		float		age_min	1	4	1	1	design_and_sample	2	years
Sample		Age range of the sample: age of the oldest participant		float		age_max	1	5	1	1	design_and_sample	2	years
Sample		Does the sample include clinical population?		radio	boolean	clinical_sample	1	6	1	1	design_and_sample	2
Variables		Is the design of this study full factorial?		radio	boolean	full_factorial	1	7	1	1	design_and_sample	2						25.08.2023 Angela: new question to incorporate Katarina's comments that the study design is not clear. Also, this whole sub-section is renamed to "Variables"
Variables		How many between-subject factors does this study/pipeline have?	If you do not have any, please put zero in this field.	integer		number_factors_between	1	8	1	1	design_and_sample	2						25.08.2023 Angela: new question to incorporate Katarina's comments that the study design is not clear. Also, this whole sub-section is renamed to "Variables"
Variables		List between-subject factors with factor levels in the brackets, separated by semicolon	For example: smoking (yes, no); handedness (left, right)	text		factors_between_list	number_factors_between > 0	9	1	1	design_and_sample	2						25.08.2023 Angela: new question to incorporate Katarina's comments that the study design is not clear. Also, this whole sub-section is renamed to "Variables"
Variables		How many experimental/comparison groups does the study feature in total?	If participants were not divided into separate groups, please enter 1 to indicate 1 condition. If the design is not full factorial, this number might differ from the total number of between-subject factor level combinations	integer		number_of_groups	1	10	1	1	design_and_sample	2						25.08.2023 Angela: minor rephrasing. Also, this whole sub-section is renamed to "Variables" 27.06.2025 Angela and Vanja: change tense in the question text so that it does not assume that the study has already been completed
Variables		List of all groups used in the study separated by semicolon and a space in the same order in which you want to describe groups in later questions concerning individual groups	Example: smokers left-handed; smokers right-handed; non-smokers left-handed; non-smokers right-handed	text		order_of_group	number_of_groups > 1	11	1	1	design_and_sample	2						25.08.2023 Angela: minor rephrasing. Also, this whole sub-section is renamed to "Variables"
Variables		How many participants did each group have after exclusion?	Input numeric values in the same order in which groups were listed in the previous question. Values should be separated by semicolon and a space. If you are documenting a planned study, this is one of the questions which you will likely want to leave blank for later.	text		participants_per_group	number_of_groups > 1	12	1	1	design_and_sample	2						25.08.2023 Angela: this whole sub-section is renamed to "Variables"
Variables		How many within-subject factors does this study/pipeline have (excluding EEG factors)?	If you do not have any, please put zero in this field. Do not include factors like channel position, these will be described in a dedicated session.	integer		number_factors_within	1	13	1	1	design_and_sample	2						25.08.2023 Angela: new question to incorporate Katarina's comments that the study design is not clear. Also, this whole sub-section is renamed to "Variables" 4.4.2024. Angela: minor rephrasing - clarification in the brackets added, as well as the explanation in the Details column
Variables		List within-subject factors with factor levels in the brackets, separated by semicolon	For example: semantic match (match, mismatch); arousal (high, low)	text		factors_within_list	number_factors_within > 0	14	1	1	design_and_sample	2						25.08.2023 Angela: new question to incorporate Katarina's comments that the study design is not clear. Also, this whole sub-section is renamed to "Variables"
Variables		How many within-subject conditions does the study have in total?	If your within-subjects data is not divided into separate conditions, please enter 1 to indicate 1 condition. If the design is not full factorial, this number might differ from the total number of between-subject factor level combinations.	integer		total_nb_of_within_subject_conditions	1	15	1	1	design_and_sample	2						25.08.2023 Angela: minor rephrasing. Also, this whole sub-section is renamed to "Variables" 27.06.2025 Angela and Vanja: change tense in the question text so that it does not assume that the study has already been completed
Variables		List of all within-subject conditions used in the study in the same order in which you want to describe them in later questions concerning individual within-subject conditions.	Values should be separated by a semicolon and a space. For example: low arousal match; low arousal mismatch; high arousal match; high arousal mismatch	text		within_subject_condition_names	total_nb_of_within_subject_conditions > 1	16	1	1	design_and_sample	2						25.08.2023 Angela: minor rephrasing.. Also, this whole sub-section is renamed to "Variables"
Variables		Does the study include an analysis of a relationship between ERPs and a non-ERP continuous variable (e.g., correlation of an ERP measure with IQ)		radio	boolean	continuous_variables	1	17	1	1	design_and_sample	2						25.08.2023 Angela: new question to incorporate Katarina's comments that the study design is not clear.. Also, this whole sub-section is renamed to "Variables" 27.06.2025 Angela and Vanja: reprhased the question text so that it does not assume that the study has already been completed
Variables		Continuous variables analysed together with ERPs		text		continuous_variables_list	continuous_variables == 1	18	1	1	design_and_sample	2						25.08.2023 Angela: new question to incorporate Katarina's comments that the study design is not clear. Also, this whole sub-section is renamed to "Variables"
Presented trials		What determines the number of trials each participant was presented with?		radio	trial_presentation_strategy	trial_presentation_strategy	1	19	1	1	design_and_sample	2						7.9.2023 Angela: replaced "subject" with participant to keep terminology consistent 27.06.2025 Angela and Vanja: change tense in the question text so that it does not assume that the study has already been completed
Presented trials		The number of trials each participant is presented with (including repetition of the same stimuli or trials)		integer		total_nb_of_trials	trial_presentation_strategy == 0	20	1	1	design_and_sample	2						7.9.2023 Angela: replaced "subject" with participant to keep terminology consistent 27.06.2025 Angela and Vanja: change tense in the question text so that it does not assume that the study has already been completed
Presented trials		How many trials does each condition feature (including repetition of the same stimuli or trials)?	Values should be separated by semicolon and a space and given in the same order as the conditions were listed earlier. If there are multiple groups of participants, list trial counts for all within-subject conditions for one group, and then for the next one - following the ordering of groups and within-subkect conditions as you specified them earlier.	textarea		total_nb_of_trials_condition	trial_presentation_strategy == 0	21	1	1	design_and_sample	2						27.06.2025 Angela and Vanja: change tense in the question text so that it does not assume that the study has already been completed
Presented trials		Explain how it was determined how many trials a participant was (or will be) presented with.		textarea		trial_presentation_strategy_other	trial_presentation_strategy >= 1	22	1	1	design_and_sample	2						27.06.2025 Angela and Vanja: change tense in the question text so that it does not assume that the study has already been completed
Presented trials		The average number of trials a participant presented with in total (including repetition of the same stimuli or trials)		float		avg_total_nb_trials_adaptive_other	trial_presentation_strategy >= 1	23	1	1	design_and_sample	2						27.06.2025 Angela and Vanja: rephrased the question text so that it does not assume that the study has already been completed
Presented trials		The minimum number of trials a participant was presented with in total (including repetition of the same stimuli or trials)		integer		min_total_nb_trials_adaptive_other	trial_presentation_strategy >= 1	24	1	1	design_and_sample	2						27.06.2025 Angela and Vanja: rephrased the question text so that it does not assume that the study has already been completed
Presented trials		The maximum number of trials a participant was presented with, in total (including repetition of the same stimuli or trials)		integer		max_total_nb_trials_adaptive_other	trial_presentation_strategy >= 1	25	1	1	design_and_sample	2						27.06.2025 Angela and Vanja: rephrased the question text so that it does not assume that the study has already been completed
Presented trials		The average number of trials per condition a participant presented with (including repetition of the same stimuli or trials)	Values should be separated by semicolon and a space and given in the same order as the conditions were listed earlier. If there are multiple groups of participants, list trial counts for all within-subject conditions for one group, and then for the next one - following the ordering of groups and within-subkect conditions as you specified them earlier.	text		avg_nb_trials_adaptive_other_condition	trial_presentation_strategy >= 1	26	1	1	design_and_sample	2						27.06.2025 Angela and Vanja: rephrased the question text so that it does not assume that the study has already been completed
Presented trials		The minimum number of trials a participant was presented with, per condition (including repetition of the same stimuli or trials)	Values should be separated by semicolon and a space and given in the same order as the conditions were listed earlier. If there are multiple groups of participants, list trial counts for all within-subject conditions for one group, and then for the next one - following the ordering of groups and within-subkect conditions as you specified them earlier.	text		min_nb_trials_adaptive_other_condition	trial_presentation_strategy >= 1	27	1	1	design_and_sample	2						27.06.2025 Angela and Vanja: rephrased the question text so that it does not assume that the study has already been completed
Presented trials		The maximum number of trials a participant was presented with, per condition (including repetition of the same stimuli or trials)	Values should be separated by semicolon and a space and given in the same order as the conditions were listed earlier. If there are multiple groups of participants, list trial counts for all within-subject conditions for one group, and then for the next one - following the ordering of groups and within-subkect conditions as you specified them earlier.	text		max_nb_trials_adaptive_other_condition	trial_presentation_strategy >= 1	28	1	1	design_and_sample	2						27.06.2025 Angela and Vanja: rephrased the question text so that it does not assume that the study has already been completed
Analyzed trials		After eliminating trials on all bases (e.g., artifacts, behavioural errors), how many trials, on average, did you include for each condition per participant?	Insert numbers for each condition, separated by a semicolon and a space, in the same order as the conditions were listed earlier. If there are multiple groups of participants, list trial counts for all within-subject conditions for one group, and then for the next one - following the ordering of groups and within-subject conditions as you specified them earlier. If you are reporting a planned stu…	text		avg_nb_of_trials_condition	1	29	1	1	design_and_sample	2						7.9.2023 Angela: replaced "subject" with participant to keep terminology consistent 27.6.2025 Angela and Vanja: added clarification for users who are describing a planned study in the Details column
Analyzed trials		The minimum number of trials analyzed per condition for any participant.	Values should be separated by semicolon and a space and given in the same order as the conditions were listed earlier. If there are multiple groups of participants, list trial counts for all within-subject conditions for one group, and then for the next one - following the ordering of groups and within-subkect conditions as you specified them earlier. If you are reporting a planned study, you wil…	text		min_nb_of_trials_per_condition	1	30	1	1	design_and_sample	2						7.9.2023 Angela: replaced "subject" with participant to keep terminology consistent 27.06.2025 Angela and Vanja: added clarification for users who are describing a planned study in the Details column
Analyzed trials		The maximum number of trials analyzed per condition for any participant.	Values should be separated by semicolon and a space and given in the same order as the conditions were listed earlier. If there are multiple groups of participants, list trial counts for all within-subject conditions for one group, and then for the next one - following the ordering of groups and within-subject conditions as you specified them earlier. If you are reporting a planned study, you wil…	text		max_nb_of_trials_per_condition	1	31	1	1	design_and_sample	2						7.9.2023 Angela: replaced "subject" with participant to keep terminology consistent 27.06.2025 Angela and Vanja: added clarification for users who are describing a planned study in the Details column
Presenting software		Presenting software for the experimental task		select	stimulus_presentation_softwares	presenting_software	1	32	1	1	design_and_sample	2		*_events.tsv	object: StimulusPresentation fields: SoftwareName			27.06.2025 Angela and Vanja: rephrased the question text so that it does not assume that the study has already been completed
Presenting software		Software details: version, in the case of the pre-existing software options, or the programming language and version if "custom script" was selected, or the software name and version if "other" was selected.		text		presenting_software_details	1	33	1	1	design_and_sample	2		*_events.tsv	object: StimulusPresentation fields: SoftwareVersion			27.06.2025 Angela and Vanja: minor rephrasing

## Sheet: hardware
sub_section	preamble	question	unit	details	field_type	choices	item_pref_label	visibility	item_order	include	mandatory	activity_pref_label	activity_order	BIDS_key	BIDS_file	BIDS_status	BIDS_key_for_unit	Change_log
Preamp peripherals	In this section you will describe hardware choices such as model of amplifier, cap and electrodes used in the study, triggers and additional devices used.	How were the EEG electrodes placed (or will be placed)?			radio	electrode_placement_type	electrode_placement_type	1	1	1	1	Hardware	3	CapManufacturersModelName	*_eeg.json
Preamp peripherals		Describe the electrode placement method other than other options offered in the previous question			textarea		electrode_placement_type_other	electrode_placement_type == 999	2	1	1	Hardware	3	CapManufacturersModelName	*_eeg.json			27.06.2025 Angela and Vanja: because we added "other" to options in the previous question, this is a new question to allow describing what other option was used
Preamp peripherals		Cap or net make (brand)			select	eeg_cap_types	electrode_placement_type_cap	electrode_placement_type == 0	3	1	1	Hardware	3	CapManufacturer	*_eeg.json
Preamp peripherals		Cap or net make (brand) other than listed above			text		cap_other	electrode_placement_type_cap == 999	4	1	1	Hardware	3		*_eeg.json
Preamp peripherals		Cap or net model			text		cap_model	electrode_placement_type == 0	5	1	1	Hardware	3	CapManufacturersModelName	*_eeg.json
Preamp peripherals		Make (brand) of the electrodes		This is often, but not necessarily so, the same brand as the cap, if they were purchased together as a set.	text		electrode_manufacturer	1	6	1	1	Hardware	3	ManufacturersModelName	*_eeg.json
Preamp peripherals		Model of electrodes			text		electrode_model	1	7	1	1	Hardware	3
Preamp peripherals		Do the electrodes have pre-amplifiers?			radio	electrode_preamplifiers	electrode_preamplifiers	1	8	1	1	Hardware	3					27.06.2025 Angela and Vanja: rephrased the question text so that it does not assume that the study has already been completed
Preamp peripherals		The material the electrodes are made of			radio	electrode_material	electrode_material	1	9	1	1	Hardware	3					27.06.2025 Angela and Vanja: rephrased the question text so that it does not assume that the study has already been completed
Preamp peripherals		The material the electrodes are made of, other than listed			text		electrode_material_other	electrode_material == 999	10	1	1	Hardware	3					27.06.2025 Angela and Vanja: minor rephrasing
Preamp peripherals		Type of conductive medium used for electrodes			radio	conductive_medium	conductive_medium	1	11	1	1	Hardware	3					27.06.2025 Angela and Vanja: error correction in the question text (erased "other than listed above")
Preamp peripherals		Conductive medium type other than listed.			text		conductive_medium_other	conductive_medium == 999	12	1	1	Hardware	3					1.12.2023 Angela and Vanja: visibility condition changed to reflect that "other" is now coded with 999
Electrode positioning		Did you (or will you) use all electrode slots available in the cap (i.e., they had electrodes in them)?			radio	boolean	cap_all_slots	electrode_placement_type == 0	13	1	1	Hardware	3
Electrode positioning		What type of placement convention is appropriate for describing electrode placement scheme in this study?			radio	electrode_location_naming_convention	electrode_location_naming_convention	1	14	1	1	Hardware	3			EEGPlacementScheme ??	*_eeg.json	7.9.2023 Angela: "other placement systems" replaced with "other" in case it may help future automatization of "other" options
Electrode positioning		Which extension of the 10-20 system will you use to describe electrode positions?		We recommend selecting the 5% convention (Oostenveld & Praamstra, 2001) as it is the latest version.	radio	ten-twenty_version	ten-twenty_version	electrode_location_naming_convention == 0	15	1	1	Hardware	3
Electrode positioning		Which other naming placement convention will you use to describe electrode positions?			text		electrode_location_naming_convention_other	electrode_location_naming_convention == 999	16	1	1	Hardware	3					5.12.2023 Angela: new question in case they respond with "other"
Electrode positioning		Number of EEG electrodes used for acquisition (including, if they are on scalp, ground and reference electrodes, as well as earlobes; excluding standalone EOG and other non-EEG electrodes).		This should not include empty slots on the cap where electrodes were not placed, if there were such slots.	integer		number_EEG_electrodes	1	17	1	1	Hardware	3					27.06.2025 Angela and Vanja: rephrased the question text so that it does not assume that the study has already been completed
Electrode positioning		The appropriate methods description should also include a list or a scheme of all electrode locations. A convenient way to do this is currently not available in ARTEM-IS due to technical limitations, so please provide either a list of all electrodes, or a link where the sceheme/list can be found.		The link can be to a public preregistration document, OSF file, preprint, or a publication. Ideally, the link should not be to an address that you expect to change in the future.	text		link_electrode_scheme	1	18	1	1	Hardware	3					25.08.2023 Angela: Instructions changed - I added the option to list electrodes here in addition to the earlier only option to provide a link to an external location.
Electrode positioning		Did you (or will you) use any electrodes other than scalp electrodes and mastoids/earlobes?		For example: nose electrode or EOG	radio	boolean	non-EEG_electrodes_exists	1	19	1	1	Hardware	3					25.08.2023 Angela: I made the next question optional by adding this question 27.06.2025 Angela and Vanja: rephrased the question text so that it does not assume that the study has already been completed
Electrode positioning		Which other electrodes were used for recording (or will be used)?			radio_multiple	non-EEG_electrodes	non-EEG_electrodes	non-EEG_electrodes_exists == 1	20	1	1	Hardware	3					25.08.2023 Angela: the visibility of this question is now dependent on the previous question 7.9.2023 Angela: removed "electrodes" from "other electrodes" in case it could create future problems with automatic changes to all "other" options 27.06.2025 Angela and Vanja: rephrased the question text so that it does not assume that the study has already been completed
Electrode positioning		Which electrodes were used in addition to the ones described above (or will be used)?			textarea		non-EEG_electrodes_other	non-EEG_electrodes == 999	21	1	1	Hardware	3					1.12.2023 Angela and Vanja: replaced other code with 999 27.06.2025 Angela and Vanja: rephrased the question text so that it does not assume that the study has already been completed
Signal Amplifiers		Make (brand) of the amplifier			select	eeg_amplifier_brands	amplifier_make	1	22	1	1	Hardware	3	ManufacturersModelName
Signal Amplifiers		Make (brand) of the amplifiers other than listed above			text		amplifier_make_other	amplifier_make == 999	23	1	1	Hardware	3					1.12.2023 Angela and Vanja: replaced other code with 999
Signal Amplifiers		Model of amplifiers			text		amplifier_model	1	24	1	1	Hardware	3	ManufacturersModelName	*_eeg.json
Triggers		Source of triggers			radio	trigger_signal_source	trigger_signal_source	1	25	1	1	Hardware	3		*_eeg.json
Triggers		Source of triggers other than listed.			text		trigger_signal_source_other	trigger_signal_source == 999	26	1	1	Hardware	3					1.12.2023 Angela and Vanja: replaced other code with 999
Triggers		Do you wish to describe triggers in more detail?		This information is not required by the guidelines for good EEG reporting practice by Keil et al. (2014), but it might interest a reader.	radio	boolean	trigger_additional	1	27	1	1	Hardware	3					25.08.2023 Angela: new question to simplify the form by hiding some questions that are not required by any guidelines for good practice, in line with a reviewer's suggestion that it is not neccessary to go this much into detail with triggers 27.11.2023 Angela: corrected to radio and it was radio_multiple by mistake
Triggers		Were triggers delivered simultaneously with data acquisition (ow will they be)?		For example, triggers from photo diode simultaneously recorded when presenting trials would count as delivered online during acquisition. On the other hand, triggers added later after an analysis of audio recordings of spoken responses would count as triggers added after recording.	radio	trigger_signal_input_when	trigger_signal_input_when	trigger_additional == 1	28	1	1	Hardware	3	TriggerChannelCount	*_eeg.json			25.08.2023 Angela: visibility changed to make this question practically optional 27.06.2025 Angela and Vanja: rephrased the question text so that it does not assume that the study has already been completed
Triggers		Trigger input destination			radio	trigger_signal_input_where	trigger_signal_input_where	trigger_additional == 1	29	1	1	Hardware	3					25.08.2023 Angela: visibility changed to make this question practically optional 27.06.2025 Angela and Vanja: rephrased the question text so that it does not assume that the study has already been completed
Triggers		Trigger source			radio	trigger_signal_input_how	trigger_signal_input_how	trigger_additional == 1	30	1	1	Hardware	3					25.08.2023 Angela: visibility changed to make this question practically optional 27.06.2025 Angela and Vanja: rephrased the question text so that it does not assume that the study has already been completed
Other peripheral devices		Other equipment used during acquisition		You can list here any special equipment that you find necessary to report, such as (1) special monitors, keyboards, etc. worth mentioning; (2) additional EEG recording equipment such as AD converters or electrode position measurement devices; (3) other recording equipment used in parallel, such as eye tracking, fMRI, electrodermal or heart rate monitors.	radio	boolean	other_peripheral_devices	1	31	1	1	Hardware	3					27.06.2025 Angela and Vanja: rephrased the question text so that it does not assume that the study has already been completed
Other peripheral devices		List additional devices, and specify their manufacturers and models.			textarea		other_peripheral_devices_details	other_peripheral_devices == 1	32	1	1	Hardware	3					27.06.2025 Angela and Vanja: rephrased the question text so that it does not assume that the study has already been completed

## Sheet: acquisition
sub_section	preamble	question	unit	details	field_type	choices	item_pref_label	visibility	item_order	include	mandatory	activity_pref_label	activity_order	BIDS_status	BIDS_key_for_unit	BIDS_key	BIDS_file	Change_log
Acquisition software	In this section you will descibe acquisition set-up, acquisition software, impedance upper treschold, online reference, recording channels, VEOG and HEOG and online filters.	Acquisition software			select	meeg_acquisition_softwares	acquisition_software	1	1	1	1	Acquisition	4			SoftwareVersions	*_eeg.json	27.06.2025 Angela and Vanja: rephrased preambule and the question text so that they do not assume that the study has already been completed
Acquisition software		Software details: version, in the case of the pre-existing software options, or the software name and version if "other" was selected.			text		acquisition_software_details	1	2	1	1	Acquisition	4			SoftwareVersions	*_eeg.json	27.06.2025 Angela and Vanja: minor rephrasing of the question text
Data quality		Did you (or do you plan to) document impedances, or an alternative data aquisition quality measure?			radio	boolean	acquisition_quality_measure_exists	1	3	1	1	Acquisition	4					27.06.2025 Angela and Vanja: rephrased the question text so that it does not assume that the study has already been completed
Data quality		What is the appropriate acquisition data quality measure for the recording equipment?			radio	acquisition_quality_measure	acquisition_quality_measure	acquisition_quality_measure_exists == 1	4	1	1	Acquisition	4			status	*_channels.tsv
Data quality		What is the upper threshold for tolerating impedance for this study?	kilo-ohms		integer		impedance_threshold	acquisition_quality_measure == 0	5	1	1	Acquisition	4					27.06.2025 Angela and Vanja: rephrased the question text so that it does not assume that the study has already been completed
Data quality		What was the lowest impedance registered in this study?	kilo-ohms	If you are reporting a planned study, you will probably want to leave this question blank for later.	integer		impedance_lower_end	acquisition_quality_measure == 1	6	1	1	Acquisition	4					27.06.2025 Angela and Vanja: added clarification for users who are describing a planned study in the Details column
Data quality		What was the highest impedance registered in this study?	kilo-ohms	If you are reporting a planned study, you will probably want to leave this question blank for later.	integer		impedance_higher_end	acquisition_quality_measure == 1	7	1	1	Acquisition	4					27.06.2025 Angela and Vanja: added clarification for users who are describing a planned study in the Details column
Data quality		Report data quality measures provided by the recording system alternative to impedances.		If you are reporting a planned study, you will probably want to leave this question blank for later.	textarea		impedance_alternative	acquisition_quality_measure == 2	8	1	1	Acquisition	4					27.06.2025 Angela and Vanja: added clarification for users who are describing a planned study in the Details column
Online (recording) reference		Was voltage measured, or will it be measured, relative to an online reference for EEG electrodes (as opposed to alternative solutions such as Driven Right Leg (DRL))?			radio	boolean	online_reference_exists	1	9	1	1	Acquisition	4					27.06.2025 Angela and Vanja: rephrased the question text so that it does not assume that the study has already been completed
Online (recording) reference		Location of the EEG online reference electrode(s)			select	eeg_reference_electrodes	online_reference_type	online_reference_exists == 1	10	1	1	Acquisition	4			EEGReference // reference	*_eeg.json // *_channels.tsv
Online (recording) reference		Specify the alternative to an EEG online reference (for example DRL)			text		alternatives_to_reference	online_reference_exists == 0	11	1	1	Acquisition	4					27.06.2025 Angela and Vanja: rephrased the question text so that it does not assume that the study has already been completed
Online (recording) reference		EEG online reference location other than listed			text		online_reference_type_other	online_reference_type == 999	12	1	1	Acquisition	4					1.12.2023 Angela and Vanja: visibility condition changed to reflect that "other" is now coded with 999
Online (recording) reference		Location of the ground electrode during recording			text		location_ground	online_reference_exists == 1	13	1	1	Acquisition	4			EEGGround	*_eeg.json
Online (recording) reference		Online reference for VEOG electrodes			radio	reference_VEOG	online_reference_VEOG	1	14	1	1	Acquisition	4					1.12.2023 Angela and Vanja: visibility condition changed to reflect that "other" is now coded with 999
Online (recording) reference		VEOG online reference, other than listed			text		online_reference_VEOG_other	online_reference_VEOG == 999	15	1	1	Acquisition	4					27.06.2025 Angela and Vanja: rephrased the question text so that it does not assume that the study has already been completed
Online (recording) reference		Online reference for HEOG electrodes			radio	reference_HEOG	online_reference_HEOG	1	16	1	1	Acquisition	4					1.12.2023 Angela and Vanja: visibility condition changed to reflect that "other" is now coded with 999
Online (recording) reference		HEOG online reference, other than listed			text		online_reference_HEOG_other	online_reference_HEOG == 999	17	1	1	Acquisition	4					27.11.2023 Angela rephrased question and options 27.06.2025 Angela and Vanja: rephrased the question text so that it does not assume that the study has already been completed
Online (recording) reference		Online reference for other non-EEG (and non-EOG) electrodes			radio	reference_non-EEG	online_reference_other_non-EEG	1	18	1	1	Acquisition	4					25.08.2023 Angela: this question was a text question by mistake, changed to radio 27.11.2023 Angela rephrased question and options 1.12.2023 Angela and Vanja: visibility condition changed to reflect that "other" is now coded with 999
Online (recording) reference		Online reference for non-EEG (and non-EOG) electrodes, other than listed			text		online_reference_other_non-EEG_other	online_reference_other_non-EEG == 999	19	1	1	Acquisition	4					27.11.2023 Angela rephrased question and options 1.12.2023 Angela and Vanja: visibility condition changed to reflect that "other" is now coded with 999 27.06.2025 Angela and Vanja: rephrased the question text so that it does not assume that the study has already been completed
Online filters		Which of the following online filters were used, or will be used?		Select "none" to mark this question as answered if you did not use any online filters. Please note that this case is highly unlikely given that acquisition systems normally have at least an anti-aliasing low-pass filter.	radio_multiple	online_filters	online_filters	1	20	1	1	Acquisition	4			online_filters	*_eeg.json	25.08.2023 Angela: added additional instructions in the "details" section 27.06.2025 Angela and Vanja: rephrased the question text so that it does not assume that the study has already been completed
Online filters		High-pass filter cut-off used during recording	Hz		float		online_filters_high_pass_cut_off	online_filters.includes(0)	21	1	1	Acquisition	4			high_cutoff	*_channels.tsv
Online filters		Type of online high-pass filter cut-off			radio	online_filters_cutoff_unit	online_filters_high_pass_cutoff_unit	online_filters.includes(0)	22	1	1	Acquisition	4
Online filters		High-pass filter roll off used during recording	dB/octave		float		online_filters_high_pass_roll_off	online_filters.includes(0)	23	1	1	Acquisition	4
Online filters		High-pass filter impulse response during recording			radio	filter_impulse	online_filters_high_pass_impulse	online_filters.includes(0)	24	1	1	Acquisition	4
Online filters		High-pass filter family during recording			radio	filter_family	online_filters_high_pass_family	online_filters.includes(0)	25	1	1	Acquisition	4					8.9.2025 Angela and Vanja: new question
Online filters		High-pass filter family during recording other than listed above			text		online_filters_high_pass_family_other	online_filters_high_pass_family == 999	26	1	1	Acquisition	4					8.9.2025 Angela and Vanja: new question
Online filters		Type of online low-pass filter cut-off			radio	online_filters_cutoff_unit	online_filters_low_pass_cutoff_unit	online_filters.includes(1)	27	1	1	Acquisition	4
Online filters		Low-pass filter cut-off used during recording	Hz		float		online_filters_low_pass_cut_off	online_filters.includes(1)	28	1	1	Acquisition	4
Online filters		Low-pass filter roll off used during recording	dB/octave		float		online_filters_low_pass_roll_off	online_filters.includes(1)	29	1	1	Acquisition	4			low_cutoff	*_channels.tsv
Online filters		Low-pass filter impulse response during recording			radio	filter_impulse	online_filters_low_pass_impulse	online_filters.includes(1)	30	1	1	Acquisition	4
Online filters		Low-pass filter family during recording			radio	filter_family	online_filters_low_pass_family	online_filters.includes(1)	31	1	1	Acquisition	4					8.9.2025 Angela and Vanja: new question
Online filters		Low-pass filter family during recording other than listed above			text		online_filters_low_pass_family_other	online_filters_low_pass_family == 999	32	1	1	Acquisition	4					8.9.2025 Angela and Vanja: new question
Online filters		What notch filter was applied, or will be applied online (during recording)?			radio	notch_filter_type	online_notch_filter_type	online_filters.includes(2)	33	1	1	Acquisition	4					4.4.2024. Angela: the subsection for this item was called "offline filters" by mistake - corrected to online 27.06.2025 Angela and Vanja: rephrased the question text so that it does not assume that the study has already been completed
Online filters		Center frequency of the online notch filter	Hz		text		online_notch_filter_type_details	online_notch_filter_type == 999	34	1	1	Acquisition	4					1.12.2023 Angela and Vanja: visibility condition changed to reflect that "other" is now coded with 999 4.4.2024. Angela: the subsection for this item was called "offline filters" by mistake - corrected to online
Online filters		In which format do you want to report the width of the online notch filter?			radio	notch_filter_width	online_notch_filter_width	online_filters.includes(2)	35	1	1	Acquisition	4					4.4.2024. Angela: the subsection for this item was called "offline filters" by mistake - corrected to online 24.6.2024 Angela: question text also had "offline" by mistake
Online filters		Distance between 3 dB points	Hz		float		online_notch_filter_width_distance	online_notch_filter_width == 0	36	1	1	Acquisition	4					4.4.2024. Angela: the subsection for this item was called "offline filters" by mistake - corrected to online
Online filters		Number of removed frequencies in a descrete Fourier transform			float		online_notch_filter_width_number_frequencies	online_notch_filter_width == 1	37	1	1	Acquisition	4					4.4.2024. Angela: the subsection for this item was called "offline filters" by mistake - corrected to online
Online filters		Were any harmonics also removed by the online notch filter (or will they be)?			radio	boolean	online_notch_filter_harmonics	online_filters.includes(2)	38	1	1	Acquisition	4					4.4.2024. Angela: the subsection for this item was called "offline filters" by mistake - corrected to online 27.06.2025 Angela and Vanja: rephrased the question text so that it does not assume that the study has already been completed
Online filters		Which harmonics? List center frequencies separated by a semicolon and a space			text		online_notch_filter_harmonics_which	online_notch_filter_harmonics == 1	39	1	1	Acquisition	4					4.4.2024. Angela: the subsection for this item was called "offline filters" by mistake - corrected to online 27.06.2025 Angela and Vanja: rephrased the question text so that it does not assume that the study has already been completed
Sampling		Acquisition sampling rate	Hz		float		recording_sampling_frequency	1	40	1	1	Acquisition	4			sampling_frequency	*_channels.tsv	25.9.2025 Dejan: changed recording_samping_frequency to sampling - typo correction, and automatic check for old reports created in the web app!
Event code delay		Did you (or will you) need to account for the event code delay?			radio	boolean	event_code_delay_needed	1	41	1	1	Acquisition	4					8.9.2025 Angela and Vanja: new subsection and question
Event code delay		Did you (or do you plan to) shift event codes to account for the delay?			radio	event_code_delay	event_code_delay_addressing	event_code_delay_needed == 1	42	1	1	Acquisition	4					8.9.2025 Angela and Vanja: new subsection and question
Event code delay		Describe the alternative way of accounting for event code delay			textarea		event_code_delay_addressing_alternative	event_code_delay_addressing == 2	43	1	1	Acquisition	4					8.9.2025 Angela and Vanja: new subsection and question
Event code delay		Event code delay length in ms	ms	You may need to leave this item blank when documenting a planned study	integer		event_code_delay_length	event_code_delay_needed == 1	44	1	1	Acquisition	4					8.9.2025 Angela and Vanja: new subsection and question

## Sheet: preprocessing
sub_section	preamble	question	unit	details	field_type	choices	item_pref_label	visibility	item_order	include	mandatory	activity_pref_label	activity_order	Change_log
Pre-processing general	In this section, you can add preprocessing decisions, such as analysis software, offline filtering, re-referencing, artefact removal, epoching and baseline, in the order in which they follow in the pipeline. In the case of need, you can also rearrange them and delete them.	Is the same software used for all pre-processing steps?		Preprocessing steps are fitlering, downsampling, re-referencing, artifact removal, epoching and baseline correction, and other up to the point of data collection. If you select YES here, you will be asked to provide the software information now, and if you select NO, you will be asked to specify software when describing each preprocessing step separately.	radio	boolean	same_software	1	1	1	1	Preprocessing	5	02.07.2025 Angela and Vanja: rephrased the question text so that it does not assume that the study has already been completed 28.7.2025 Angela and Vanja: Changed the preambule because this section now allows flexible adding and rearranging of pipeline steps.
Pre-processing general		Which software is used for pre-processing?			select	meeg_analysis_softwares	preprocessing_software	same_software == 1	2	1	1	Preprocessing	5	02.07.2025 Angela and Vanja: rephrased the question text so that it does not assume that the study has already been completed
Pre-processing general		Software details: version, in the case of the pre-existing software options, or the programming language and version if "custom script" was selected, or the software name and version if "other" was selected.			text		preprocessing_software_details	same_software == 1	3	1	1	Preprocessing	5	02.07.2025 Angela and Vanja: minor rephrasing of the question text
Automated pre-processing pipelines		Did you, or will you, use an automated pre-processing pipeline which executes pre-processing steps other than artifact removal (for example, baseline correction)?		For example, an automated pipeline which includes artifact removal, filtering, baseline correction, and re-referencing. If you want to describe an automated pipeline that deals exclusively with artifacts, you should do so using the Artifacts option.	radio	boolean	preprocessing_pipeline	1		0	1	Preprocessing	5a	02.07.2025 Angela and Vanja: rephrased the question text so that it does not assume that the study has already been completed; minor rephrasing of the Details description 28.9.2025 Angela and Dejan: this question is now excluded because we are switching to a dynamic choice of Preprocessing steps; the whole sub-section renamed from Preprocessing automated pipelines to Automated preprocessing pipel…
Automated pre-processing pipelines		Select the automated pre-processing pipeline			select	preprocessing_pipeline_which	preprocessing_pipeline_which	1	4	1	1	Preprocessing	5a	02.07.2025 Angela and Vanja: rephrased the question text so that it does not assume that the study has already been completed 28.9.2025 Angela and Dejan: the whole sub-section renamed from Preprocessing automated pipelines to Automated preprocessing pipelines; dynamic steps now have a letter code in the activity_order column
Automated pre-processing pipelines		Specify the automated pre-processing pipeline other than listed			text		preprocessing_pipeline_other	preprocessing_pipeline_which == 999		0	1	Preprocessing	5a	02.07.2025 Angela and Vanja: excluded this question because it is completely redundant - users are already asked to provide a reference in the next question 28.9.2025 Angela and Dejan: the whole sub-section renamed from Preprocessing automated pipelines to Automated preprocessing pipelines; dynamic steps now have a letter code in the activity_order column
Automated pre-processing pipelines		Reference for this automated pre-processing pipeline in APA format with DOI			text		preprocessing_pipeline_reference	preprocessing_pipeline_which == 999	5	1	1	Preprocessing	5a	02.07.2025 Angela and Vanja: made this question visible only if "other" automated pipeline was selected in the preprocessing_pipeline_which question, because it is otherwise completely redundant (no loss of information) 28.9.2025 Angela and Dejan: the whole sub-section renamed from Preprocessing automated pipelines to Automated preprocessing pipelines; dynamic steps now have a letter code in the …
Automated pre-processing pipelines		Version of the automated pre-processing pipeline			text		preprocessing_pipeline_version	1	6	1	1	Preprocessing	5a	28.9.2025 Angela and Dejan: the whole sub-section renamed from Preprocessing automated pipelines to Automated preprocessing pipelines; dynamic steps now have a letter code in the activity_order column
Automated pre-processing pipelines		Describe parameters and settings that were used to run this automated pipeline, if applicable, and any potential adjustments to the pipeline that may have been made manually.			textarea		preprocessing_pipeline_parameters	1	7	1	1	Preprocessing	5a	28.9.2025 Angela and Dejan: the whole sub-section renamed from Preprocessing automated pipelines to Automated preprocessing pipelines; dynamic steps now have a letter code in the activity_order column
Offline filters		Did you, or will you, apply any offline (digital) filters?		This does not include filtering within automated pipelines, if used, or filtering only for visualization, and not analysis purposes.	radio	boolean	offline_filters	1		0	1	Preprocessing	5b	03.07.2025 Angela and Vanja: rephrased the question text and Details so that they do not assume that the study has already been completed 28.9.2025 Angela and Dejan: this question is now excluded because we are switching to a dynamic choice of Preprocessing steps; dynamic steps now have a letter code in the activity_order column
Offline filters		Which offline filters were (or will be) applied?			radio_multiple	which_filters	which_filters	1	8	1	1	Preprocessing	5b	03.07.2025 Angela and Vanja: rephrased the question text so that it does not assume that the study has already been completed 28.09.2025 Angela and Dejan: dynamic steps now have a letter code in the activity_order column
Offline filters		Softwer (to be) used for implementing offline filters on EEG data			select	meeg_analysis_softwares	filtering_software	!which_filters.includes(3) && same_software == 0	9	1	1	Preprocessing	5b	03.07.2025 Angela and Vanja: rephrased the question text so that it does not assume that the study has already been completed 28.09.2025 Angela and Dejan: dynamic steps now have a letter code in the activity_order column
Offline filters		Software details: version, in the case of the pre-existing software options, or the programming language and version if "custom script" was selected, or the software name and version if "other" was selected.			text		filter_software_details	!which_filters.includes(3) && same_software == 0	10	1	1	Preprocessing	5b	03.07.2025 Angela and Vanja: minor rephrasing of the question text 28.09.2025 Angela and Dejan: dynamic steps now have a letter code in the activity_order column
Offline filters		High-pass filter impulse rate			radio	filter_impulse	offline_highpass_filter_impulse	which_filters.includes(0)	11	1	1	Preprocessing	5b	1.12.2023 Angela and Vanja: responses aligned with online filters, the same meaning just rephrased 03.07.2025 Angela and Vanja: rephrased the question text so that it does not assume that the study has already been completed 28.09.2025 Angela and Dejan: dynamic steps now have a letter code in the activity_order column
Offline filters		High-pass filter family			radio	filter_family	offline_highpass_filter_family	which_filters.includes(0)	12	1	1	Preprocessing	5b	03.07.2025 Angela and Vanja: rephrased the question text so that it does not assume that the study has already been completed 28.09.2025 Angela and Dejan: dynamic steps now have a letter code in the activity_order column
Offline filters		High-pass filter family (other than listed above)			text		offline_highpass_filter_family_other	offline_highpass_filter_family == 999	13	1	1	Preprocessing	5b	03.07.2025 Angela and Vanja: minor rephrasing of the question text 28.09.2025 Angela and Dejan: dynamic steps now have a letter code in the activity_order column
Offline filters		Type of high-pass filter cut-off			radio	offline_filter_unit	offline_highpass_filter_unit	which_filters.includes(0)	14	1	1	Preprocessing	5b	28.09.2025 Angela and Dejan: dynamic steps now have a letter code in the activity_order column
Offline filters		Offline high-pass filter cut-off	Hz		float		offline_highpass_filter_cutoff	which_filters.includes(0)	15	1	1	Preprocessing	5b	28.09.2025 Angela and Dejan: dynamic steps now have a letter code in the activity_order column
Offline filters		Offline high-pass filter roll off	dB/octave		float		offline_highpass_filter_rolloff	which_filters.includes(0)	16	1	1	Preprocessing	5b	28.09.2025 Angela and Dejan: dynamic steps now have a letter code in the activity_order column
Offline filters		Do you want to report any additional properties of the high-pass filter?		The properties listed above are the minumum required by recommendations for good practice by Keil et al. (2014), but providing additional information may help other researchers reproduce your filters if you know them.	radio	boolean	offline_highpass_filter_additional_exists	which_filters.includes(0)	17	1	1	Preprocessing	5b	27.11.2023 Angela: added this question in order to make it possible to remove "none of the above" option in the following question 28.09.2025 Angela and Dejan: dynamic steps now have a letter code in the activity_order column
Offline filters		Which of these other additional offline high-pass filter properties you want to report?		These properties are not required by recommendations for good practice by Keil et al. (2014), but they may help other researchers reproduce your filters if you know them.	radio_multiple	offline_filter_additional	offline_highpass_filter_additional	which_filters.includes(0) && offline_highpass_filter_additional_exists == 1	18	1	1	Preprocessing	5b	25.08.2023 Angela: help instructions updated 27.11.2023 Angela: removed option "none of the above" to add the boolean question preceding this question instead, in order to make "other" the last option in the question. This has been done in order to give "other" the 999 code and not mess up options order in the process. 03.07.2025 Angela and Vanja: minor rephrasing of the question text 28.09.2025 …
Offline filters		Attenuation achieved in the stopband after offline high-pass filtering	dB		float		offline_highpass_filter_attenuation	offline_highpass_filter_additional.includes(0)	19	1	1	Preprocessing	5b	28.09.2025 Angela and Dejan: dynamic steps now have a letter code in the activity_order column
Offline filters		Offline high-pass filter transition bandwidth	Hz		float		offline_highpass_filter_transition	offline_highpass_filter_additional.includes(1)	20	1	1	Preprocessing	5b	28.09.2025 Angela and Dejan: dynamic steps now have a letter code in the activity_order column
Offline filters		Offline high-pass filter passband ripple	dB		float		offline_highpass_filter_ripple	offline_highpass_filter_additional.includes(2)	21	1	1	Preprocessing	5b	28.09.2025 Angela and Dejan: dynamic steps now have a letter code in the activity_order column
Offline filters		Direction of the offline high-pass filter			radio	offline_filter_direction	offline_highpass_filter_direction	offline_highpass_filter_additional.includes(3)	22	1	1	Preprocessing	5b	28.09.2025 Angela and Dejan: dynamic steps now have a letter code in the activity_order column
Offline filters		Offline high-pass filter delay			radio	offline_filter_delay	offline_highpass_filter_delay	offline_highpass_filter_additional.includes(4)	23	1	1	Preprocessing	5b	28.09.2025 Angela and Dejan: dynamic steps now have a letter code in the activity_order column
Offline filters		High-pass filter order			integer		offline_highpass_filter_order	offline_highpass_filter_additional.includes(5)	24	1	1	Preprocessing	5b	03.07.2025 Angela and Vanja: rephrased the question text so that it does not assume that the study has already been completed 04.07.2025 Angela and Vanja: visibility and item_order change! It is now optional to provide filter order because not all filters have filter order. 28.09.2025 Angela and Dejan: dynamic steps now have a letter code in the activity_order column
Offline filters		Describe offline high-pass filter properties other than properties offered above.			textarea		offline_highpass_filter_other	offline_highpass_filter_additional.includes(999)	25	1	1	Preprocessing	5b	1.12.2023 Angela and Vanja: changed other to have 999 code 28.09.2025 Angela and Dejan: dynamic steps now have a letter code in the activity_order column
Offline filters		Low-pass filter impulse rate			radio	filter_impulse	offline_lowpass_filter_impulse	which_filters.includes(1)	26	1	1	Preprocessing	5b	1.12.2023 Angela and Vanja: responses aligned with online filters, the same meaning just rephrased 03.07.2025 Angela and Vanja: rephrased the question text so that it does not assume that the study has already been completed 28.09.2025 Angela and Dejan: dynamic steps now have a letter code in the activity_order column
Offline filters		Low-pass filter family			radio	filter_family	offline_lowpass_filter_family	which_filters.includes(1)	27	1	1	Preprocessing	5b	03.07.2025 Angela and Vanja: rephrased the question text so that it does not assume that the study has already been completed 28.09.2025 Angela and Dejan: dynamic steps now have a letter code in the activity_order column
Offline filters		Low-pass filter family (other than listed above)			text		offline_lowpass_filter_family_other	offline_lowpass_filter_family == 999	28	1	1	Preprocessing	5b	1.12.2023 Angela and Vanja: visibility condition changed to reflect that "other" is now coded with 999 03.07.2025 Angela and Vanja: minor rephrasing 28.09.2025 Angela and Dejan: dynamic steps now have a letter code in the activity_order column
Offline filters		Type of low-pass filter cut-off			radio	offline_filter_unit	offline_lowpass_filter_unit	which_filters.includes(1)	29	1	1	Preprocessing	5b	28.09.2025 Angela and Dejan: dynamic steps now have a letter code in the activity_order column
Offline filters		Offline low-pass filter cut-off	Hz		float		offline_lowpass_filter_cutoff	which_filters.includes(1)	30	1	1	Preprocessing	5b	28.09.2025 Angela and Dejan: dynamic steps now have a letter code in the activity_order column
Offline filters		Offline low-pass filter roll off	dB/octave		float		offline_lowpass_filter_rolloff	which_filters.includes(1)	31	1	1	Preprocessing	5b	28.09.2025 Angela and Dejan: dynamic steps now have a letter code in the activity_order column
Offline filters		Do you want to report any additional properties of the low-pass filter?		The properties listed above are the minumum required by recommendations for good practice by Keil et al. (2014), but providing additional information may help other researchers reproduce your filters if you know them.	radio	boolean	offline_lowpass_filter_additional_exists	which_filters.includes(1)	32	1	1	Preprocessing	5b	27.11.2023 Angela: added this question in order to make it possible to remove "none of the above" option in the following question 28.09.2025 Angela and Dejan: dynamic steps now have a letter code in the activity_order column
Offline filters		Which of these other additional offline low-pass filter properties you want to report?		These properties are not required by recommendations for good practice by Keil et al. (2014), but they may help other researchers reproduce your filters if you know them. Select "none of the above" to mark this question as answered if you do not wish to add anything.	radio_multiple	offline_filter_additional	offline_lowpass_filter_additional	which_filters.includes(1) && offline_lowpass_filter_additional_exists == 1	33	1	1	Preprocessing	5b	25.08.2023 Angela: help instructions updated 27.11.2023 Angela: removed option "none of the above" to add the boolean question preceding this question instead, in order to make "other" the last option in the question. This has been done in order to give "other" the 999 code and not mess up options order in the process. 03.07.2025 Angela and Vanja: minor rephrasing 28.09.2025 Angela and Dejan: dyn…
Offline filters		Attenuation achieved in the stopband after offline low-pass filtering	dB		float		offline_lowpass_filter_attenuation	offline_lowpass_filter_additional.includes(0)	34	1	1	Preprocessing	5b	28.09.2025 Angela and Dejan: dynamic steps now have a letter code in the activity_order column
Offline filters		Offline low-pass filter transition bandwidth	Hz		float		offline_lowpass_filter_transition	offline_lowpass_filter_additional.includes(1)	35	1	1	Preprocessing	5b	28.09.2025 Angela and Dejan: dynamic steps now have a letter code in the activity_order column
Offline filters		Offline low-pass filter passband ripple	dB		float		offline_lowpass_filter_ripple	offline_lowpass_filter_additional.includes(2)	36	1	1	Preprocessing	5b	28.09.2025 Angela and Dejan: dynamic steps now have a letter code in the activity_order column
Offline filters		Direction of the offline low-pass filter			radio	offline_filter_direction	offline_lowpass_filter_direction	offline_lowpass_filter_additional.includes(3)	37	1	1	Preprocessing	5b	28.09.2025 Angela and Dejan: dynamic steps now have a letter code in the activity_order column
Offline filters		Offline low-pass filter delay			radio	offline_filter_delay	offline_lowpass_filter_delay	offline_lowpass_filter_additional.includes(4)	38	1	1	Preprocessing	5b	28.09.2025 Angela and Dejan: dynamic steps now have a letter code in the activity_order column
Offline filters		Low-pass filter order			integer		offline_lowpass_filter_order	offline_lowpass_filter_additional.includes(5)	39	1	1	Preprocessing	5b	03.07.2025 Angela and Vanja: rephrased the question text so that it does not assume that the study has already been completed 04.07.2025 Angela and Vanja: visibility and item_order change! It is now optional to provide filter order because not all filters have filter order. 28.09.2025 Angela and Dejan: dynamic steps now have a letter code in the activity_order column
Offline filters		Describe offline low-pass filter properties other than properties offered above.			textarea		offline_lowpass_filter_other	offline_lowpass_filter_additional.includes(999)	40	1	1	Preprocessing	5b	1.12.2023 Angela and Vanja: visibility condition changed to reflect that "other" is now coded with 999 28.09.2025 Angela and Dejan: dynamic steps now have a letter code in the activity_order column
Offline filters		Offline notch filter center frequency			radio	notch_filter_type	offline_notch_filter_type	which_filters.includes(2)	41	1	1	Preprocessing	5b	03.07.2025 Angela and Vanja: rephrased the question text so that it does not assume that the study has already been completed 28.09.2025 Angela and Dejan: dynamic steps now have a letter code in the activity_order column
Offline filters		Center frequency of the offline notch filter, other than listed	Hz		text		offline_notch_filter_type_details	offline_notch_filter_type == 999	42	1	1	Preprocessing	5b	1.12.2023 Angela and Vanja: visibility condition changed to reflect that "other" is now coded with 999 03.07.2025 Angela and Vanja: minor rephrasing of the question text 28.09.2025 Angela and Dejan: dynamic steps now have a letter code in the activity_order column
Offline filters		In which format do you want to report the width of the offline notch filter?			radio	notch_filter_width	offline_notch_filter_width	which_filters.includes(2)	43	1	1	Preprocessing	5b	28.09.2025 Angela and Dejan: dynamic steps now have a letter code in the activity_order column
Offline filters		Distance between 3 dB points	Hz		float		offline_notch_filter_width_distance	offline_notch_filter_width == 0	44	1	1	Preprocessing	5b	28.09.2025 Angela and Dejan: dynamic steps now have a letter code in the activity_order column
Offline filters		Number of removed frequencies in a descrete Fourier transform			float		offline_notch_filter_width_number_frequencies	offline_notch_filter_width == 1	45	1	1	Preprocessing	5b	28.09.2025 Angela and Dejan: dynamic steps now have a letter code in the activity_order column
Offline filters		Are any harmonics also removed by the offline notch filter?			radio	boolean	offline_notch_filter_harmonics	which_filters.includes(2)	46	1	1	Preprocessing	5b	03.07.2025 Angela and Vanja: rephrased the question text so that it does not assume that the study has already been completed 28.09.2025 Angela and Dejan: dynamic steps now have a letter code in the activity_order column
Offline filters		Which harmonics are removed by the offline notch filter? List center frequencies separated by a semicolon and a space			text		offline_notch_filter_harmonics_which	offline_notch_filter_harmonics == 1	47	1	1	Preprocessing	5b	03.07.2025 Angela and Vanja: rephrased the question text so that it does not assume that the study has already been completed 28.09.2025 Angela and Dejan: dynamic steps now have a letter code in the activity_order column
Downsampling		Did you (or will you) downsample data?		This does not include downsampling within automated pipelines, if you had applied any.	radio	boolean	downsample_data	1		0	1	Preprocessing	5c	03.07.2025 Angela and Vanja: rephrased the question text so that it does not assume that the study has already been completed. In addition, the information in the Details column was added. 28.9.2025 Angela and Dejan: this question is now excluded because we are switching to a dynamic choice of Preprocessing steps; dynamic steps now have a letter code in the activity_order column
Downsampling		Downsampling software			select	meeg_analysis_softwares	downsample_software	same_software == 0	48	1	1	Preprocessing	5c	03.07.2025 Angela and Vanja: rephrased the question text so that it does not assume that the study has already been completed 28.09.2025 Angela and Dejan: dynamic steps now have a letter code in the activity_order column
Downsampling		Software details: version, in the case of the pre-existing software options, or the programming language if "custom script" was selected, or the software name and version if "other" was selected.			text		downsample_software_details	same_software == 0	49	1	1	Preprocessing	5c	03.07.2025 Angela and Vanja: minor rephrasing of the question text 28.09.2025 Angela and Dejan: dynamic steps now have a letter code in the activity_order column
Downsampling		New sampling frequency	Hz		float		new_sampling_frequency	1	50	1	1	Preprocessing	5c	03.07.2025 Angela and Vanja: rephrased the question text so that it does not assume that the study has already been completed 28.09.2025 Angela and Dejan: dynamic steps now have a letter code in the activity_order column
Re-referencing		Did you (or will you) rereference any channels?			radio	boolean	offline_reference_intro	1		0	1	Preprocessing	5d	04.07.2025 Vanja and Angela: Added this intro question to be the same as in all other sections, currently marking the beginning of the reference "block" 28.9.2025 Angela and Dejan: this question is now excluded because we are switching to a dynamic choice of Preprocessing steps; dynamic steps now have a letter code in the activity_order column
Re-referencing		Analysis software used for re-referencing EEG data			select	meeg_analysis_softwares	rereference_software	same_software == 0	51	1	1	Preprocessing	5d	03.07.2025 Angela and Vanja: rephrased the question text so that it does not assume that the study has already been completed 04.07.2025 Angela, Vanja, Dejan: visibility change! now visibility depends on the joint intro question for all rereferencing (offline_rereference_data), and it does not show up only if EEG rereferencing is selected; order changed - this question is now before any questions…
Re-referencing		Software details: version, in the case of the pre-existing software options, or the programming language if "custom script" was selected, or the software name and version if "other" was selected			text		rereference_software_details	same_software == 0	52	1	1	Preprocessing	5d	03.07.2025 Angela and Vanja: rephrased the question text so that it does not assume that the study has already been completed 04.07.2025 Angela, Vanja, Dejan: visibility change! now visibility depends on the joint intro question for all rereferencing (offline_rereference_data), and it does not show up only if EEG rereferencing is selected; order changed - this question is now before any questions…
Re-referencing		Data re-referenced in this step			radio_multiple	offline_rereference_data	offline_rereference_data	1	53	1	1	Preprocessing	5d	04.07.2025 Vanja, Dejan, Angela: new question! different re-referencing actions (EEG, VEOG...) are now selected in one multiple-response intro question, and not in multiple separate boolean questions, to sync the structure with other sections 28.9.2025 Angela and Dejan: visibility condition "offline_reference_intro == 1" condition removed because we are switching to the dynamic choice of preproce…
Re-referencing		Did you, or will you, re-reference EEG data offline (after recording)?		This does not include re-referencing within automated pipelines, if you had applied any.	radio	boolean	offline_reference	1		0	1	Preprocessing	5d	03.07.2025 Angela and Vanja: rephrased the question text so that it does not assume that the study has already been completed. 04.07.2025 Angela, Vanja, Dejan: discontinued this question - replaced with offline_reference_data 28.9.2025 Angela and Dejan: dynamic steps now have a letter code in the activity_order column
Re-referencing		New EEG reference		EEG electrodes include cap electrodes, mastoids and/or earlobes, except for ground electrode.	radio	new_reference	new_reference	offline_rereference_data == 0	54	1	1	Preprocessing	5d	03.07.2025 Angela and Vanja: rephrased the question text so that it does not assume that the study has already been completed 04.07.2025 Angela, Vanja, Dejan: visibility change! now visibility depends on the joint multiple choice question offline_rereference_data 28.9.2025 Angela and Dejan: dynamic steps now have a letter code in the activity_order column
Re-referencing		New EEG reference other than listed			text		new_reference_other	new_reference == 999	55	1	1	Preprocessing	5d	1.12.2023 Angela and Vanja: visibility condition changed to reflect that "other" is now coded with 999 03.07.2025 Vanja and Angela: clarified that this question refers to EEG reference 28.9.2025 Angela and Dejan: dynamic steps now have a letter code in the activity_order column
Re-referencing		Did you, or will you, re-reference VEOG data offline (after recording)?		This does not include re-referencing within automated pipelines, if you had applied any.	radio	boolean	offline_reference_VEOG	1		0	1	Preprocessing	5d	03.07.2025 Angela and Vanja: rephrased the question text so that it does not assume that the study has already been completed. 04.07.2025 Angela, Vanja, Dejan: discontinued this question - replaced with offline_reference_data 28.9.2025 Angela and Dejan: dynamic steps now have a letter code in the activity_order column
Re-referencing		New VEOG reference			radio	reference_VEOG	new_reference_VEOG	offline_rereference_data == 1	56	1	1	Preprocessing	5d	03.07.2025 Angela and Vanja: rephrased the question text so that it does not assume that the study has already been completed 04.07.2025 Angela, Vanja, Dejan: visibility change! now visibility depends on the joint multiple choice question offline_rereference_data 28.9.2025 Angela and Dejan: dynamic steps now have a letter code in the activity_order column
Re-referencing		New VEOG reference other than listed			text		new_reference_VEOG_other	new_reference_VEOG == 999	57	1	1	Preprocessing	5d	1.12.2023 Angela and Vanja: visibility condition changed to reflect that "other" is now coded with 999 03.07.2025 Angela and Vanja: rephrased the question text so that it does not assume that the study has already been completed 28.9.2025 Angela and Dejan: dynamic steps now have a letter code in the activity_order column
Re-referencing		Did you, or will you, re-reference HEOG data offline (after recording)?		This does not include re-referencing within automated pipelines, if you had applied any.	radio	boolean	offline_reference_HEOG	1		0	1	Preprocessing	5d	03.07.2025 Angela and Vanja: rephrased the question text so that it does not assume that the study has already been completed. 04.07.2025 Angela, Vanja, Dejan: discontinued this question - replaced with offline_reference_data 28.9.2025 Angela and Dejan: dynamic steps now have a letter code in the activity_order column
Re-referencing		New HEOG reference			radio	reference_HEOG	new_reference_HEOG	offline_rereference_data == 2	58	1	1	Preprocessing	5d	03.07.2025 Angela and Vanja: rephrased the question text so that it does not assume that the study has already been completed 04.07.2025 Angela, Vanja, Dejan: visibility change! now visibility depends on the joint multiple choice question offline_rereference_data 28.9.2025 Angela and Dejan: dynamic steps now have a letter code in the activity_order column
Re-referencing		New HEOG reference other than listed			text		new_reference_HEOG_other	new_reference_HEOG == 999	59	1	1	Preprocessing	5d	1.12.2023 Angela and Vanja: visibility condition changed to reflect that "other" is now coded with 999 03.07.2025 Angela and Vanja: rephrased the question text so that it does not assume that the study has already been completed 28.9.2025 Angela and Dejan: dynamic steps now have a letter code in the activity_order column
Re-referencing		Did you, or will you, re-reference other non-EEG (and non-EOG) data offline (after recording)?		This does not include re-referencing within automated pipelines, if you had applied any.	radio	boolean	offline_reference_non-EEG	1		0	1	Preprocessing	5d	27.11.2023 Angela rephrased question and options 03.07.2025 Angela and Vanja: rephrased the question text so that it does not assume that the study has already been completed. 04.07.2025 Angela, Vanja, Dejan: discontinued this question - replaced with offline_reference_data 28.9.2025 Angela and Dejan: dynamic steps now have a letter code in the activity_order column
Re-referencing		New reference for other non-EEG (and non-EOG) data			radio	reference_non-EEG	new_reference_non-EEG	offline_rereference_data == 999	60	1	1	Preprocessing	5d	27.11.2023 Angela rephrased question and options 03.07.2025 Angela and Vanja: rephrased the question text so that it does not assume that the study has already been completed 04.07.2025 Angela, Vanja, Dejan: visibility change! now visibility depends on the joint multiple choice question offline_rereference_data 28.9.2025 Angela and Dejan: dynamic steps now have a letter code in the activity_order…
Re-referencing		New reference was non-EEG (and non-EOG) data, other than listed			text		new_reference_non-EEG_other	new_reference_non-EEG == 999	61	1	1	Preprocessing	5d	27.11.2023 Angela rephrased question and options 1.12.2023 Angela and Vanja: visibility condition changed to reflect that "other" is now coded with 999 03.07.2025 Angela and Vanja: rephrased the question text so that it does not assume that the study has already been completed 28.9.2025 Angela and Dejan: dynamic steps now have a letter code in the activity_order column
Artifacts		How many artifact elimination steps were there? You will describe each step in a separate tab right below.		This section refers to artifact removal (correction, rejection) methods other than elimating participants from the sample, which should be described in the Experimental design and sample section. This section should not include artifact removal within automated pipelines already described above.	integer		artifact_steps_number	1		0	1	Preprocessing	5e	28.9.2025 Angela and Dejan: this question is now excluded because we are switching to a dynamic choice of Preprocessing steps 28.9.2025 Angela and Dejan: dynamic steps now have a letter code in the activity_order column
Artifacts		Select artifact removal category		Be mindful that multi-step pre-processing pipelines that include preprocessing procedures other than artifact removal, for example epoching or baseline correction, should be described by adding the automated pre-processing pipeline step.	radio	artifact	artifact_1	1	62	1	1	Preprocessing	5e	03.07.2025 Angela and Vanja: rephrased the question text so that it does not assume that the study has already been completed; added the clarification in the Details section 28.09.2025 Angela and Dejan: removed the "artifact_steps_number >= 1" visibility condition because we are now switching todynamic Preprocessing steps that can be picked and chosen 28.9.2025 Angela and Dejan: dynamic steps now…
Artifacts		Software used for artifact removal in this step			select	meeg_analysis_softwares	artifact_1_software	same_software == 0	63	1	1	Preprocessing	5e	03.07.2025 Angela and Vanja: rephrased the question text so that it does not assume that the study has already been completed 28.09.2025 Angela and Dejan: removed the "artifact_steps_number >= 1" visibility condition because we are now switching todynamic Preprocessing steps that can be picked and chosen; letter code in the activity_order column added
Artifacts		Software details: version, in the case of the pre-existing software options, or the programming language if "custom script" was selected, or the software name and version if "other" was selected			text		artifact_1_software_details	same_software == 0	64	1	1	Preprocessing	5e	03.07.2025 Angela and Vanja: minor rephrasing of the question text 28.09.2025 Angela and Dejan: removed the "artifact_steps_number >= 1" visibility condition because we are now switching todynamic Preprocessing steps that can be picked and chosen; letter code in the activity_order column added
Artifacts		Is rejection applied to trials or segments of continuous data in this step?			radio	artifact_reject_what	artifact_1_reject_what	artifact_1 == 0	65	1	1	Preprocessing	5e	03.07.2025 Angela and Vanja: rephrased the question text so that it does not assume that the study has already been completed 28.09.2025 Angela and Dejan: removed the "artifact_steps_number >= 1" visibility condition because we are now switching todynamic Preprocessing steps that can be picked and chosen; ; letter code in the activity_order column added
Artifacts		How are artifacts defined in this step?			radio	artifact_reject_method	artifact_1_reject_method	artifact_1 == 0	66	1	1	Preprocessing	5e	28.09.2025 Angela and Dejan: removed the "artifact_steps_number >= 1" visibility condition because we are now switching to dynamic Preprocessing steps that can be picked and chosen; letter code in the activity_order column added
Artifacts		Artifacts that are removed using visual inspection in this step			select_multiple	artifact_reject_visual	artifact_1_reject_visual	artifact_1_reject_method == 0	67	1	1	Preprocessing	5e	03.07.2025 Angela and Vanja: rephrased the question text so that it does not assume that the study has already been completed 28.09.2025 Angela and Dejan: removed the "artifact_steps_number >= 1" visibility condition because we are now switching to dynamic Preprocessing steps that can be picked and chosen; letter code in the activity_order column added
Artifacts		Artifacts that are removed using visual inspection in this step, other than listed			text		artifact_1_reject_visual_other	artifact_1_reject_visual.includes(999)	68	1	1	Preprocessing	5e	03.07.2025 Angela and Vanja: rephrased the question text so that it does not assume that the study has already been completed 28.09.2025 Angela and Dejan: removed the "artifact_steps_number >= 1" visibility condition because we are now switching to dynamic Preprocessing steps that can be picked and chosen; letter code in the activity_order column added
Artifacts		Describe the numerical criterion/function and provide numerical threshold(s) in this step			text		artifact_1_reject_numerical	artifact_1_reject_method == 1	69	1	1	Preprocessing	5e	28.09.2025 Angela and Dejan: removed the "artifact_steps_number >= 1" visibility condition because we are now switching to dynamic Preprocessing steps that can be picked and chosen; letter code in the activity_order column added
Artifacts		Describe the method of artifact rejection that was used in this step, other than listed. Make sure that there is enough detail to replicate the procedure.			text		artifact_1_reject_other	artifact_1_reject_method == 999	70	1	1	Preprocessing	5e	20.6.2025 Angela and Vanja: visibility change! changed "2" to "artifact_1_reject_method == 999" 03.07.2025 Angela and Vanja: minor rephrasing of the question text 28.09.2025 Angela and Dejan: removed the "artifact_steps_number >= 1" visibility condition because we are now switching to dynamic Preprocessing steps that can be picked and chosen; letter code in the activity_order column added
Artifacts		General category of artifact correction approach in this step			select	artifact_correct_method	artifact_1_correct_method	artifact_1 == 1	71	1	1	Preprocessing	5e	03.07.2025 Angela and Vanja: rephrased the question text so that it does not assume that the study has already been completed 28.09.2025 Angela and Dejan: removed the "artifact_steps_number >= 1" visibility condition because we are now switching to dynamic Preprocessing steps that can be picked and chosen; letter code in the activity_order column added
Artifacts		Reference to the artifact correction algorithm used in this step			text		artifact_1_correct_reference	artifact_1 == 1	72	1	1	Preprocessing	5e	03.07.2025 Angela and Vanja: replaced reference to the order of artifact removal steps ("in step N") with a more generic phrase ("in this step") 28.09.2025 Angela and Dejan: removed the "artifact_steps_number >= 1" visibility condition because we are now switching to dynamic Preprocessing steps that can be picked and chosen; letter code in the activity_order column added
Artifacts		Describe artifact correction procedure in detail sufficient for replication.		For example, provide numerical parameters, options selected, or describe decision-making process as closely as possible if manual, visual-inspection based decisions were involved. Here is also the place to mention if you did any preparatory pre-processing used only for this artifact removal procedure (for example, if ICA weights in the "main" dataset are obtained from a separate dataset that has …	textarea		artifact_1_correct_details	artifact_1 == 1	73	1	1	Preprocessing	5e	03.07.2025 Angela and Vanja: minor rephrasing 28.09.2025 Angela and Dejan: removed the "artifact_steps_number >= 1" visibility condition because we are now switching to dynamic Preprocessing steps that can be picked and chosen; letter code in the activity_order column added
Artifacts		In this step, bad channels were (or will be) eliminated from:			radio	artifact_remove_channel_where	artifact_1_remove_channel_where	artifact_1 == 2	74	1	1	Preprocessing	5e	03.07.2025 Angela and Vanja: rephrased the question text so that it does not assume that the study has already been completed 28.09.2025 Angela and Dejan: removed the "artifact_steps_number >= 1" visibility condition because we are now switching to dynamic Preprocessing steps that can be picked and chosen; letter code in the activity_order column added
Artifacts		Were there any channels that were eliminated for all participants?		This is one of the questions that you will probably want to leave blank if you are describing a future study or a generic protocol	radio	boolean	artifact_1_remove_channel_if_for_all	artifact_1 == 2 && artifact_1_remove_channel_where == 2	75	1	1	Preprocessing	5e	03.07.2025 Angela and Vanja: added clarification for users who are describing a planned study in the Details column 28.09.2025 Angela and Dejan: removed the "artifact_steps_number >= 1" visibility condition because we are now switching to dynamic Preprocessing steps that can be picked and chosen; letter code in the activity_order column added
Artifacts		List of channels eliminated in this step for all participants, separated by a semicolon and a space.		This is one of the questions that you will probably want to leave blank if you are describing a future study or a generic protocol	text		artifact_1_remove_channel_everyone_list	artifact_1_remove_channel_if_for_all == 1	76	1	1	Preprocessing	5e	03.07.2025 Angela and Vanja: added clarification for users who are describing a planned study in the Details column; replaced reference to the order of artifact removal steps ("in step N") with a more generic phrase ("in this step") 28.09.2025 Angela and Dejan: removed the "artifact_steps_number >= 1" visibility condition because we are now switching to dynamic Preprocessing steps that can be pic…
Artifacts		Percentage of channels eliminated per participant on average in this step	%	This is one of the questions that you will probably want to leave blank if you are describing a future study or a generic protocol	float		artifact_1_remove_channel_percent	artifact_1 == 2 && artifact_1_remove_channel_where == 2	77	1	1	Preprocessing	5e	03.07.2025 Angela and Vanja: added clarification for users who are describing a planned study in the Details column; replaced reference to the order of artifact removal steps ("in step N") with a more generic phrase ("in this step") 28.09.2025 Angela and Dejan: removed the "artifact_steps_number >= 1" visibility condition because we are now switching to dynamic Preprocessing steps that can be pic…
Artifacts		Criterion for eliminating bad channels in this step			radio	artifact_reject_method	artifact_1_remove_channel_method	artifact_1 == 2	78	1	1	Preprocessing	5e	03.07.2025 Angela and Vanja: rephrased the question text so that it does not assume that the study has already been completed 28.09.2025 Angela and Dejan: removed the "artifact_steps_number >= 1" visibility condition because we are now switching to dynamic Preprocessing steps that can be picked and chosen; letter code in the activity_order column added
Artifacts		Reasons to remove bad channels in this step			select_multiple	artifact_remove_channel_visual	artifact_1_remove_channel_visual	artifact_1_remove_channel_method == 0	79	1	1	Preprocessing	5e	03.07.2025 Angela and Vanja: rephrased the question text so that it does not assume that the study has already been completed 28.09.2025 Angela and Dejan: removed the "artifact_steps_number >= 1" visibility condition because we are now switching to dynamic Preprocessing steps that can be picked and chosen; letter code in the activity_order column added
Artifacts		Reasons to remove bad channels in this step, other than listed			text		artifact_1_remove_channel_visual_other	artifact_1_remove_channel_visual == 999	80	1	1	Preprocessing	5e	03.07.2025 Angela and Vanja: rephrased the question text so that it does not assume that the study has already been completed 28.09.2025 Angela and Dejan: removed the "artifact_steps_number >= 1" visibility condition because we are now switching to dynamic Preprocessing steps that can be picked and chosen; letter code in the activity_order column added
Artifacts		Describe the numerical criterion/function for eliminating channels and provide numerical threshold(s) in this step			text		artifact_1_remove_channel_numerical	artifact_1_remove_channel_method == 1	81	1	1	Preprocessing	5e	03.07.2025 Angela and Vanja: replaced reference to the order of artifact removal steps ("in step N") with a more generic phrase ("in this step") 28.09.2025 Angela and Dejan: removed the "artifact_steps_number >= 1" visibility condition because we are now switching to dynamic Preprocessing steps that can be picked and chosen; letter code in the activity_order column added
Artifacts		Describe method of selecting channels for rejection, other than listed above		Make sure that there is enough detail for a replication attempt.	text		artifact_1_remove_channel_other	artifact_1_remove_channel_method == 999	82	1	1	Preprocessing	5e	20.6.2025 Angela and Vanja: changed visibilty from "artifact_1_remove_channel_method == 2" to "artifact_1_remove_channel_method == 999" 28.09.2025 Angela and Dejan: removed the "artifact_steps_number >= 1" visibility condition because we are now switching to dynamic Preprocessing steps that can be picked and chosen; letter code in the activity_order column added
Artifacts		How did you (or will you) select channels for interpolation in this step?		Describe the numerical threshold or other method used to define which channels should be interpolated.	textarea		artifact_1_interpolate_which	artifact_1 == 3	83	1	1	Preprocessing	5e	03.07.2025 Angela and Vanja: rephrased the question text so that it does not assume that the study has already been completed 28.09.2025 Angela and Dejan: removed the "artifact_steps_number >= 1" visibility condition because we are now switching to dynamic Preprocessing steps that can be picked and chosen; letter code in the activity_order column added
Artifacts		Describe interpolation method and its settings.		Provide appropriate details and settings, as well as a reference, if appropriate.	textarea		artifact_1_interpolate_how	artifact_1 == 3	84	1	1	Preprocessing	5e	03.07.2025 Angela and Vanja: minor rephrasing of the question text 28.09.2025 Angela and Dejan: removed the "artifact_steps_number >= 1" visibility condition because we are now switching to dynamic Preprocessing steps that can be picked and chosen; letter code in the activity_order column added
Artifacts		Reference to the automated artifact removal algorithm			text		artifact_1_automated_reference	artifact_1 == 4	85	1	1	Preprocessing	5e	28.09.2025 Angela and Dejan: removed the "artifact_steps_number >= 1" visibility condition because we are now switching to dynamic Preprocessing steps that can be picked and chosen; letter code in the activity_order column added
Artifacts		Version of the automated artifact removal algorithm			text		artifact_1_automated_version	artifact_1 == 4	86	1	1	Preprocessing	5e	03.07.2025 Angela and Vanja: new question 28.09.2025 Angela and Dejan: removed the "artifact_steps_number >= 1" visibility condition because we are now switching to dynamic Preprocessing steps that can be picked and chosen; letter code in the activity_order column added
Artifacts		Describe automated artifact removal parameters in detail sufficient for replication.		For example, provide numerical parameters, or options selected.	textarea		artifact_1_automated_parameters	artifact_1 == 4	87	1	1	Preprocessing	5e	03.07.2025 Angela and Vanja: removed a bad example from the Details section 28.09.2025 Angela and Dejan: removed the "artifact_steps_number >= 1" visibility condition because we are now switching to dynamic Preprocessing steps that can be picked and chosen; letter code in the activity_order column added
Epoching		Were data epoched outside of the automated pre-processing pipelines described earlier?			radio	boolean	epoch_any	1		0	1	Preprocessing	5f	28.9.2025 Angela and Dejan: this question is now excluded because we are switching to a dynamic choice of Preprocessing steps; activity_order now has a letter code for dynamically added subsections
Epoching		Analysis software (to be) used for epoching			select	meeg_analysis_softwares	epoch_software	same_software == 0	88	1	1	Preprocessing	5f	03.07.2025 Angela and Vanja: rephrased the question text so that it does not assume that the study has already been completed 28.09.2025 Angela and Dejan: dynamically added subsections now have a letter code in the activity_order field
Epoching		Software details: version, in the case of the pre-existing software options, or the programming language if "custom script" was selected, or the software name and version if "other" was selected.			text		epoch_software_details	same_software == 0	89	1	1	Preprocessing	5f	03.07.2025 Angela and Vanja: minor rephrasing of the question text 28.09.2025 Angela and Dejan: dynamically added subsections now have a letter code in the activity_order field
Epoching		Time-locking event relative to which epochs are defined			radio	epoch_trigger_event	epoch_trigger_event	1	90	1	1	Preprocessing	5f	03.07.2025 Angela and Vanja: rephrased the question text so that it does not assume that the study has already been completed; replaced "trigger" with "time-locking point" 28.09.2025 Angela and Dejan: dynamically added subsections now have a letter code in the activity_order field
Epoching		Time-locking event other than listed above			text		epoch_trigger_event_other	epoch_trigger_event == 999	91	1	1	Preprocessing	5f	1.12.2023 Angela and Vanja: visibility condition changed to reflect that "other" is now coded with 999 03.07.2025 Angela and Vanja: rephrased the question text so that it does not assume that the study has already been completed 28.09.2025 Angela and Dejan: dynamically added subsections now have a letter code in the activity_order field
Epoching		Epoch beginning relative to the time-locking point	ms	For timings after the time-locking point, use positive numbers. For timings before the time-locking point, use negative numbers.	float		epoch_beginning	1	92	1	1	Preprocessing	5f	03.07.2025 Angela and Vanja: changed the order of questions - this question used to be before the definition of the time-locking event; replaced "trigger" with "time-locking point"; rephrades the question text so that it does not assume that the study has already been completed 28.09.2025 Angela and Dejan: dynamically added subsections now have a letter code in the activity_order field
Epoching		Epoch end relative to the time-locking point	ms	For timings after the time-locking point, use positive numbers. For timings before the time-locking point, use negative numbers.	float		epoch_end	1	93	1	1	Preprocessing	5f	03.07.2025 Angela and Vanja: replaced "trigger" with "time-locking point"; rephrades the question text so that it does not assume that the study has already been completed 28.09.2025 Angela and Dejan: dynamically added subsections now have a letter code in the activity_order field
Epoching		Does the software baseline-correct data in the same preprocessing step as epoching? If yes, add "Baseline correction" as the next step in the preprocessing pipeline to describe it.			radio	boolean	simultaneous_baseline_epoch	1	94	1	1	Preprocessing	5f	28.09.2025 Angela: new question - added option to clarify that baseline and epoching were completed in one step in the software 28.09.2025 Angela and Dejan: dynamically added subsections now have a letter code in the activity_order field
Baseline correction		Was baseline correction applied to the data (outside of the automated pre-processing pipelines described earlier)?			radio	boolean	baseline_any	1		0	1	Preprocessing	5g	28.9.2025 Angela and Dejan: this question is now excluded because we are switching to a dynamic choice of Preprocessing steps; dynamically added subsections now have a letter code in the activity_order field
Baseline correction		Analysis software (to be) used for baseline correction			select	meeg_analysis_softwares	baseline_software	same_software == 0	95	1	1	Preprocessing	5g	03.07.2025 Angela and Vanja: rephrased the question text so that it does not assume that the study has already been completed 28.09.2025 Angela and Dejan: dynamically added subsections now have a letter code in the activity_order field
Baseline correction		Software details: version, in the case of the pre-existing software options, or the programming language if "custom script" was selected, or the software name and version if "other" was selected.			text		baseline_software_details	same_software == 0	96	1	1	Preprocessing	5g	03.07.2025 Angela and Vanja: minor rephrasing of the question text 28.09.2025 Angela and Dejan: dynamically added subsections now have a letter code in the activity_order field
Baseline correction		Baseline period beginning relative to the time-locking event	ms	For timings after the time-locking event, use positive numbers. For timings before the time-locking event, use negative numbers.	float		baseline_beginning	1	97	1	1	Preprocessing	5g	03.07.2025 Angela and Vanja: replaced "trigger" with "time-locking point"; rephrades the question text so that it does not assume that the study has already been completed 28.09.2025 Angela and Dejan: dynamically added subsections now have a letter code in the activity_order field
Baseline correction		Baseline period end relative to the time-locking event	ms	For timings after the time-locking event, use positive numbers. For timings before the time-locking event, use negative numbers.	float		baseline_end	1	98	1	1	Preprocessing	5g	03.07.2025 Angela and Vanja: replaced "trigger" with "time-locking point"; rephrades the question text so that it does not assume that the study has already been completed 28.09.2025 Angela and Dejan: dynamically added subsections now have a letter code in the activity_order field
Baseline correction		Baseline calculation method			radio	baseline_method	baseline_method	1	99	1	1	Preprocessing	5g	03.07.2025 Angela and Vanja: rephrased the question text so that it does not assume that the study has already been completed 28.09.2025 Angela and Dejan: dynamically added subsections now have a letter code in the activity_order field
Baseline correction		Baseline calculation method other than listed			textarea		baseline_other_method_details	baseline_method == 999	100	1	1	Preprocessing	5g	1.12.2023 Angela and Vanja: visibility condition changed to reflect that "other" is now coded with 999 03.07.2025 Angela and Vanja: minor rephrasing 28.09.2025 Angela and Dejan: dynamically added subsections now have a letter code in the activity_order field
Other pre-processing step		Did you, or will you, have additional pre-processing steps other than listed?		Please check the existing sections before filling in this section. For example, the operation you have in mind, may already exist in the artifact removal section.	radio	boolean	other_preprocessing_intro	1		0	1	Preprocessing	5h	04.07.2025 Angela and Vanja: new sub-section and new question 28.9.2025 Angela and Dejan: this question is now excluded because we are switching to a dynamic choice of Preprocessing steps; dynamically added subsections now have a letter code in the activity_order field
Other pre-processing step		Which pre-processing step other than listed did you, or will you, implement?		Please check the existing sections to see whether this section is already listed elsewhere. For example, the pre-processing operation you have in mind, may already exist in the artifact removal section.	text		other_preprocessing_which	1	101	1	1	Preprocessing	5h	04.07.2025 Angela and Vanja: new sub-section and new question 28.09.2025 Angela and Dejan: dynamically added subsections now have a letter code in the activity_order field
Other pre-processing step		Analysis software (to be) used for this step			select	meeg_analysis_softwares	other_preprocessing_software	same_software == 0	102	1	1	Preprocessing	5h	04.07.2025 Angela and Vanja: new sub-section and new question 28.09.2025 Angela and Dejan: dynamically added subsections now have a letter code in the activity_order field
Other pre-processing step		Software details: version, in the case of the pre-existing software options, or the programming language if "custom script" was selected, or the software name and version if "other" was selected.			text		other_preprocessing_software_details	same_software == 0	103	1	1	Preprocessing	5h	04.07.2025 Angela and Vanja: new sub-section and new question 28.09.2025 Angela and Dejan: dynamically added subsections now have a letter code in the activity_order field
Other pre-processing step		Describe this step together with any parameters that are necessary to replicate it.			textarea		other_preprocessing_details	1	104	1	1	Preprocessing	5h	04.07.2025 Angela and Vanja: new sub-section and new question 28.09.2025 Angela and Dejan: dynamically added subsections now have a letter code in the activity_order field
Order of operations		Do you want to additionally self-describe the order of preprocessing operations?		If you have a need to clarify your order of operations further, you can do so by choosing yes here. This is also a legacy option to preserve self-describe orders of operation from v1.0 and v2.0 Reports.	radio	boolean	preprocessing_order_boolean	1	105	1	1	Preprocessing	5	27.6.2025 Angela: new question! made the question on preprocessing order "optional" by asking users whether they want to add a self-description of the order of operations, in preparation for making the Preprocessing section flexible 28.09.2025 Angela and Dejan: dynamically added subsections now have a letter code in the activity_order field
Order of operations		Describe order of all pre-processing steps described here in a way that allows replication.			textarea		preprocessing_order	preprocessing_order_boolean == 1	106	1	1	Preprocessing	5	27.6.2025 Angela: visibility change! made this question "optional" by changing the Visibility settings to only show the question if users select that they do want to add a description of the preprocessing order in a free text form 28.09.2025 Angela and Dejan: dynamically added subsections now have a letter code in the activity_order field

## Sheet: channels
sub_section	preamble	question	details	field_type	choices	item_pref_label	visibility	item_order	include	mandatory	activity_pref_label	activity_order	unit	BIDS_status	BIDS_key_for_unit		BIDS_key_for_unit	BIDS_file	BIDS_key	Change_log
Selection of channels for analysis	In this section, you will describe channels used for measurement of the time window described in the next tab (Measurements) and the decision-making process behind it. This is a section about selection of the channels that are subjected to statistical analysis and their aggregation into regions of interest for the purposes of statistical analysis. This section does not cover the statistical analy…	Which channels were (or will be) analyzed?	This question is about whether all channels are included in statistical analysis, or a subset of them. You will also be asked about potential averaging of selected channels into ROIs later in this section. How to choose option here: For example, for cluster-based permutation tests applied to the entire scalp, you should pick "all channels submitted to analysis". On the other hand, for cluster-bas…	radio	channels_all_vs_subset	channels_all_vs_subset	1	1	1	1	Channels	6								27.06.2025 Angela and Vanja: rephrased the preambule and question text so that they do not assume that the study has already been completed, as well as to make it more clear 04.07.2025 Angela, Vanja, Dejan: activity_order change - switched channels and measurements; preambule changed to reflect the new order of sheets 28.7.2025 Vanja and Angela: further improvement to preambule text
Selection of channels for analysis		Rationale for selecting this exact subset of channels	When you are making this decision, you may want to check out papers by Kriegskorte et al. (2009, https://doi.org/10.1038/nn.2303) or Gaspelin and Luck (2018, https://doi.org/10.1111/psyp.12639) on biases in time window and channel selection.	radio	chan_selection	chan_selection	channels_all_vs_subset == 1	2	1	1	Channels	6								04.07.2025 Angela, Vanja, Dejan: activity order change - switched channels and measurements 28.07.2025 Angela and Vanja: rephrased the question text so that it does not assume that the study has already been completed
Selection of channels for analysis		A priori method of channel selection		radio	chan_selection_a_priori	chan_selection_a_priori	[0, 2].includes(chan_selection)	3	1	1	Channels	6								04.07.2025 Angela, Vanja, Dejan: activity order change - switched channels and measurements 28.07.2025 Angela and Vanja: rephrased the question text so that it does not assume that the study has already been completed
Selection of channels for analysis		Literature references, separated by semicolon and space		textarea		chan_selection_a_priori_literature_reference	[0, 1].includes(chan_selection_a_priori)	4	1	1	Channels	6
Selection of channels for analysis		Provide reasons for deviation or explain how the cited channel choices are combined into the measurement window used in this study		textarea		chan_selection_a_priori_literature_similar	chan_selection_a_priori == 1	5	1	1	Channels	6								04.07.2025 Angela, Vanja, Dejan: activity order change - switched channels and measurements 28.07.2025 Angela and Vanja: minor rephrasing of the question text and rephrased the question text so that it does not assume that the study has already been completed
Selection of channels for analysis		Theory behind a-priori novel channel selection (including, e.g., thresholds or references if relevant)		textarea		chan_selection_a_priori_theory	chan_selection_a_priori == 2	6	1	1	Channels	6								04.07.2025 Angela, Vanja, Dejan: activity order change - switched channels and measurements
Selection of channels for analysis		Describe a-priori channel selection process other than those listed		textarea		chan_selection_a_priori_other	chan_selection_a_priori == 999	7	1	1	Channels	6								4.12.2023 Angela: visibility condition changed to reflect that "other" is now coded with 999 04.07.2025 Angela, Vanja, Dejan: activity order change - switched channels and measurements
Selection of channels for analysis		Number of a priori selected channels		integer		chan_a_priori_number	[0, 2].includes(chan_selection)	8	1	1	Channels	6								04.07.2025 Angela, Vanja, Dejan: activity order change - switched channels and measurements
Selection of channels for analysis		List of a priori selected channels, separated by a semicolon and a space		textarea		chan_a_priori_list	[0, 2].includes(chan_selection)	9	1	1	Channels	6								04.07.2025 Angela, Vanja, Dejan: activity order change - switched channels and measurements
Selection of channels for analysis		Method used to identify the initial, broader region of channels which constrains (guides) the final selection of channels used for statistical analysis.		radio	chan_selection_data_driven	chan_selection_data_driven_broad	chan_selection == 3	10	1	1	Channels	6								04.07.2025 Angela, Vanja, Dejan: activity order change - switched channels and measurements 28.07.2025 Angela and Vanja: minor rephrasing of the question text
Selection of channels for analysis		Which experimental conditions were (or will be) inspected visually to select the initial, broader region of channels?		radio	selection_data_driven_visual	chan_selection_data_driven_broad_visual	[0,1, 2].includes(chan_selection_data_driven_broad)	11	1	1	Channels	6								04.07.2025 Angela, Vanja, Dejan: activity order change - switched channels and measurements 28.07.2025 Angela and Vanja: rephrased the question text so that it does not assume that the study has already been completed, as well as to clarify what the questions is about
Selection of channels for analysis		Describe conditions or combinations of conditions (to be) used to visually identify the initial, broader region of channels		textarea		chan_selection_data_driven_broad_visual_details	chan_selection_data_driven_broad_visual == 999	12	1	1	Channels	6								4.12.2023 Angela: visibility condition changed to reflect that "other" is now coded with 999 04.07.2025 Angela, Vanja, Dejan: activity order change - switched channels and measurements 28.07.2025 Angela and Vanja: rephrased the question text so that it does not assume that the study has already been completed
Selection of channels for analysis		The criterion for the size of the cluster of neighbouring channels that needs to be significant in order to consider this initial, broader region		textarea		chan_selection_data_driven_broad_neighbours	chan_selection_data_driven_broad == 3	13	1	1	Channels	6								04.07.2025 Angela, Vanja, Dejan: activity order change - switched channels and measurements 28.07.2025 Angela and Vanja: rephrased the question text so that it does not assume that the study has already been completed
Selection of channels for analysis		Method of selection of the initial, broader set of channels surrounding the peak of the effect	For example, a single channel with the maximum difference between two conditions, or the channel with the maximum difference and all channels immediately surrounding it.	textarea		chan_selection_data_driven_broad_neighbours_maxregion	chan_selection_data_driven_broad == 4	14	1	1	Channels	6								04.07.2025 Angela, Vanja, Dejan: activity order change - switched channels and measurements 28.07.2025 Angela and Vanja: rephrased the question text so that it does not assume that the study has already been completed. Added example in the Details column
Selection of channels for analysis		Describe method of selection of the initial set of channels used for analysis other than listed.		textarea		chan_selection_data_driven_broad_neighbours_other	chan_selection_data_driven_broad == 999	15	1	1	Channels	6								4.12.2023 Angela: visibility condition changed to reflect that "other" is now coded with 999 04.07.2025 Angela, Vanja, Dejan: activity order change - switched channels and measurements
Selection of channels for analysis		Number of channels selected in this step		float		chan_selection_data_driven_broad_number	chan_selection == 3	16	1	1	Channels	6								04.07.2025 Angela, Vanja, Dejan: activity order change - switched channels and measurements
Selection of channels for analysis		List of channels selected in this step, separated by a semicolon and a space		textarea		chan_selection_data_driven_broad_list	chan_selection == 3	17	1	1	Channels	6								04.07.2025 Angela, Vanja, Dejan: activity order change - switched channels and measurements 03.10. Angela and Vanja: field_type was changed from incorrect float to textarea
Selection of channels for analysis		Method used to identify the set of channels submitted to statistical analysis.		radio	chan_selection_data_driven	chan_selection_data_driven_final	[1, 2, 3].includes(chan_selection)	18	1	1	Channels	6								04.07.2025 Angela, Vanja, Dejan: activity order change - switched channels and measurements 28.07.2025 Angela and Vanja: rephrased the question text so that it does not assume that the study has already been completed
Selection of channels for analysis		Which experimental conditions were (or will be) inspected visually to select the set of channels used for component measurement and statistical analysis		radio	selection_data_driven_visual	chan_selection_data_driven_final_visual	[0,1, 2].includes(chan_selection_data_driven_final)	19	1	1	Channels	6								04.07.2025 Angela, Vanja, Dejan: activity order change - switched channels and measurements 28.07.2025 Angela and Vanja: rephrased the question text so that it does not assume that the study has already been completed
Selection of channels for analysis		Describe conditions or combinations of conditions (to be) used to visually identify the set of channels used for component measurement and statistical analysis		textarea		chan_selection_data_driven_final_visual_details	chan_selection_data_driven_final_visual == 999	20	1	1	Channels	6								04.07.2025 Angela, Vanja, Dejan: activity order change - switched channels and measurements 28.07.2025 Angela and Vanja: rephrased the question text so that it does not assume that the study has already been completed
Selection of channels for analysis		The criterion for the size of the cluster of neighbouring channels that needs to be significant in order to submit the cluster to component measurement and statistical analysis		textarea		chan_selection_data_driven_final_neighbours	chan_selection_data_driven_final == 3	21	1	1	Channels	6								04.07.2025 Angela, Vanja, Dejan: activity order change - switched channels and measurements 28.07.2025 Angela and Vanja: rephrased the question text so that it does not assume that the study has already been completed
Selection of channels for analysis		Method of selection of the set of channels surrounding the peak of the effect	For example, a single channel with the maximum difference between two conditions, or the channel with the maximum difference and all channels immediately surrounding it.	textarea		chan_selection_data_driven_final_neighbours_maxregion	chan_selection_data_driven_final == 4	22	1	1	Channels	6								04.07.2025 Angela, Vanja, Dejan: activity order change - switched channels and measurements 28.07.2025 Angela and Vanja: rephrased the question text so that it does not assume that the study has already been completed
Selection of channels for analysis		Describe method of selection of the set of channels used for analysis other than listed.		textarea		chan_selection_data_driven_final_neighbours_other	chan_selection_data_driven_final == 999	23	1	1	Channels	6								4.12.2023 Angela: visibility condition changed to reflect that "other" is now coded with 999 04.07.2025 Angela, Vanja, Dejan: activity order change - switched channels and measurements
Selection of channels for analysis		Number of channels selected in this step		integer		chan_selection_data_driven_final_number	[1, 2, 3].includes(chan_selection)	24	1	1	Channels	6								04.07.2025 Angela, Vanja, Dejan: activity order change - switched channels and measurements
Selection of channels for analysis		List of channels selected in this step, separated by a semicolon and a space		textarea		chan_selection_data_driven_final_list	[1, 2, 3].includes(chan_selection)	25	1	1	Channels	6								04.07.2025 Angela, Vanja, Dejan: activity order change - switched channels and measurements
Selection of channels for analysis		Describe the criterion/criteria for selecting this exact subset of channels other than the options offered above.		textarea		chan_selection_other	[999].includes(chan_selection)	26	1	1	Channels	6								4.12.2023 Angela: visibility condition changed to reflect that "other" is now coded with 999 04.07.2025 Angela, Vanja, Dejan: activity order change - switched channels and measurements
Selection of channels for analysis		Number of channels		integer		chan_selection_other_number	[999].includes(chan_selection)	27	1	1	Channels	6								03.10.2025 Angela and Vanja: new question
Selection of channels for analysis		List of channels, separated by a semicolon and a space		textarea		chan_selection_other_list	[999].includes(chan_selection)	28	1	1	Channels	6								03.10.2025 Angela and Vanja: new question
Channel aggregating		Are channels used individually or aggregated into regions of interest when doing component measurement and/or statistical analysis		radio	chan_aggregating_used	chan_aggregating_used	1	29	1	1	Channels	6								04.07.2025 Angela, Vanja, Dejan: activity order change - switched channels and measurements 28.07.2025 Angela and Vanja: rephrased the question text so that it does not assume that the study has already been completed
Channel aggregating		Describe channels which were (or will be) aggregated together to form regions of interest.	For example: "Fz, F3, and F4 were averaged into a frontal region, while Cz, C3 and C4 were averaged into a central region."	textarea		chan_aggregating_which_channels	chan_aggregating_used == 1	30	1	1	Channels	6								04.07.2025 Angela, Vanja, Dejan: activity order change - switched channels and measurements 28.07.2025 Angela and Vanja: rephrased the question text so that it does not assume that the study has already been completed
Channel aggregating		Are the channels aggregated by averaging?		radio	chan_aggregating_averaging	chan_aggregating_averaging	chan_aggregating_used == 1	31	1	1	Channels	6								04.07.2025 Angela, Vanja, Dejan: activity order change - switched channels and measurements 28.07.2025 Angela and Vanja: rephrased the question text so that it does not assume that the study has already been completed
Channel aggregating		Describe method of channel aggregation into regions other than simple averaging	For example, you can say that weighted averaging is used and describe how the channels are weighted	textarea		chan_aggretating_other_methods	chan_aggregating_averaging == 1	32	1	1	Channels	6								04.07.2025 Angela, Vanja, Dejan: activity order change - switched channels and measurements 28.07.2025 Angela and Vanja: rephrased the question text so that it does not assume that the study has already been completed

## Sheet: measurements
sub_section	preamble	question	unit	details	field_type	choices	item_pref_label	visibility	item_order	include	mandatory	activity_pref_label	activity_order	BIDS_status	BIDS_file	BIDS_key	BIDS_key_for_unit	Change_log
Measurement	This is a section where you can document amplitude and latency measurement on the previously described channels. NOTE: You can describe one component (one time window and location) in one ARTEM-IS Report. You can describe multiple different measures of latency and/or amplitude of this component in the tab Measurements. If your study has multiple components measured from different locations and/or…	Does this study include measuring amplitude and/or latency for the purposes of later statistical analysis?		For example, select NO if the test of your effect of interest is a mass univariate analysis or source analysis of the entire epoch. But, select YES if the study uses a mass univariate approach only to identify the time window and region of interest, and then a different statistical analysis is used to test the effect of interest.	radio	boolean	measure_intro	1	1	1	1	Measurement	7					04.07.2025 Angela, Vanja, Dejan: activity_order change - switched channels and measurements; preambule changed to reflect the new order of sheets 28.08.2025 Angela and Vanja: rephrased the question text so that it does not assume that the study has already been completed; updated the Deatils description to simplify it
Measurement		Measure type(s)			radio_multiple	measure_type	measure_type	measure_intro == 1	2	1	1	Measurement	7		*_eeg.json	SoftwareFilters		04.07.2025 Angela, Vanja, Dejan: activity order change - switched channels and measurements 1.9.2025 Angela: rephrased the question text so that it does not assume that the study has already been completed
Amplitude measurement - software		Amplitude measurement software			select	meeg_analysis_softwares	amp_measure_software	measure_type.includes(0)	3	1	1	Measurement	7					04.07.2025 Angela, Vanja, Dejan: activity order change - switched channels and measurements
Amplitude measurement - software		Software details: version, in the case of the pre-existing software options, or the programming language if "custom script" was selected, or the software name and version if "other" was selected.			text		amp_measure_software_details	measure_type.includes(0)	4	1	1	Measurement	7					04.07.2025 Angela, Vanja, Dejan: activity order change - switched channels and measurements 1.9.2025 Angela: minor clarification of the question text which is done in all software questions in this round
Amplitude measurement - waveforms		The amplitude is measured from			radio	waveform	amp_measured_from	measure_type.includes(0)	5	1	1	Measurement	7					04.07.2025 Angela, Vanja, Dejan: activity order change - switched channels and measurements
Amplitude measurement - waveforms		Which conditions are subtracted from which? Specify how difference waves were, or will be, constructed.			textarea		waveform_difference_waves	amp_measured_from == 1	6	1	1	Measurement	7					04.07.2025 Angela, Vanja, Dejan: activity order change - switched channels and measurements 1.9.2025 Angela: rephrased the question text so that it does not assume that the study has already been completed
Amplitude measurement - waveforms		How were waveforms calculated for analysis (or how will they be calculated)? Describe in detail sufficient to allow replication.			textarea		waveform_further_details	amp_measured_from > 1	7	1	1	Measurement	7					04.07.2025 Angela, Vanja, Dejan: activity order change - switched channels and measurements 1.9.2025 Angela: rephrased the question text so that it does not assume that the study has already been completed
Amplitude measurement - measure		Select procedure(s) used for amplitude measurement in this time window.			radio_multiple	amplitude_measurement	amp_measure_procedure	measure_type.includes(0)	8	1	1	Measurement	7					04.07.2025 Angela, Vanja, Dejan: activity order change - switched channels and measurements
Amplitude measurement - measure		Peak direction			radio	amp_measure_peak_positivity	amp_measure_peak_positivity	amp_measure_procedure.includes(1)	9	1	1	Measurement	7					04.07.2025 Angela, Vanja, Dejan: activity order change - switched channels and measurements 1.9.2025 Angela: rephrased the question text so that it does not assume that the study has already been completed
Amplitude measurement - measure		Method of peak calculation			radio_multiple	amp_measure_peak_method	amp_measure_peak_method	amp_measure_procedure.includes(1)	10	1	1	Measurement	7					7.9.2023 Angela: option other added 04.07.2025 Angela, Vanja, Dejan: activity order change - switched channels and measurements 1.9.2025 Angela: rephrased the question text so that it does not assume that the study has already been completed
Amplitude measurement - measure		Number of consecutive points used to determine the local peak			integer		amp_measure_localpeak_details	amp_measure_peak_method == 1	11	1	1	Measurement	7					4.9.2025 Angela and Vanja: new question in case local peak was selected
Amplitude measurement - measure		Describe the method of peak calculation (to be) used, other than above			textarea		amp_measure_peak_other	amp_measure_peak_method == 999	12	1	1	Measurement	7					7.9.2023 Angela: new question in case "other" was selected above 04.07.2025 Angela, Vanja, Dejan: activity order change - switched channels and measurements
Amplitude measurement - measure		Method of window area calculation			radio_multiple	window_area_measure_type	window_area_measure_type	amp_measure_procedure.includes(2)	13	1	1	Measurement	7					7.9.2023 Angela: option other added 25.11.2023 Angela and Dejan changed radio to radio_multiple 04.07.2025 Angela, Vanja, Dejan: activity order change - switched channels and measurements 1.9.2025 Angela: rephrased the question text so that it does not assume that the study has already been completed
Amplitude measurement - measure		Describe the method of area calculation (to be) used, other than above			textarea		window_area_measure_other	window_area_measure_type.includes(999)	14	1	1	Measurement	7					7.9.2023 Angela: new question in case "other" was selected above 1.12.2023 Angela and Vanja: ovisibility condition changed to reflect that "other" is now coded with 999 and switched from "==" to ".includes" because this is a radio_multiple 04.07.2025 Angela, Vanja, Dejan: activity order change - switched channels and measurements 1.9.2025 Angela: rephrased the question text so that it does not as…
Amplitude measurement - measure		Describe the procedure for amplitude measurement calculation using factor scores.		Description should be detailed enough for a reader to replicate the procedure.	textarea		amp_measure_factor_details	amp_measure_procedure.includes(4)	15	1	1	Measurement	7					04.07.2025 Angela, Vanja, Dejan: activity order change - switched channels and measurements
Amplitude measurement - measure		Describe the method(s) for amplitude measurement for which you selected "other" when responding to the earlier question "Select procedure(s) used for amplitude measurement in this time window"		Be specific enough to allow replication	textarea		amp_measure_other_details	amp_measure_procedure.includes(999)	16	1	1	Measurement	7					1.12.2023 Angela and Vanja: visibility condition changed to reflect that "other" is now coded with 999 04.07.2025 Angela, Vanja, Dejan: activity order change - switched channels and measurements 4.9.2025 Angela and Vanja: minor rephrasing
Amplitude measurement - time window		Strategy for measurement time window selection		e.g. for a priori - mean of a window decided in advance; e.g. visual inspection of an a priori decided range or window around a peak found in an a priori decided range; e.g., for data driven - mass uni analysis of the entire epoch, visual inspecion of the entire epoch or a vaguely defined (i.e. flexible) general time range. When you are making this decision, you may want to check out papers by Kr…	radio	amp_time_window_selection	amp_time_window_selection	measure_type.includes(0)	17	1	1	Measurement	7					04.07.2025 Angela, Vanja, Dejan: activity order change - switched channels and measurements 4.9.2025 Angela and Vanja: rephrased the question text so that it does not assume that the study has already been completed
Amplitude measurement - time window		Select the a priori procedure (to be) used for amplitude measurement in this time window.			radio	selection_a_priori	amp_window_selection_a_priori	[0, 2].includes(amp_time_window_selection)	18	1	1	Measurement	7					04.07.2025 Angela, Vanja, Dejan: activity order change - switched channels and measurements 4.9.2025 Angela and Vanja: rephrased the question text so that it does not assume that the study has already been completed
Amplitude measurement - time window		Literature references, separated by semicolon and space			textarea		amp_literature_reference	[0, 1].includes(amp_window_selection_a_priori)	19	1	1	Measurement	7					04.07.2025 Angela, Vanja, Dejan: activity order change - switched channels and measurements
Amplitude measurement - time window		Provide reasons for deviation or explain how the cited time windows were combined			textarea		amp_literature_similar	amp_window_selection_a_priori == 1	20	1	1	Measurement	7					7.9.2023 Angela: typo corrected 04.07.2025 Angela, Vanja, Dejan: activity order change - switched channels and measurements
Amplitude measurement - time window		Theory behind a-priori time window selection (including e.g., thresholds or references if relevant)			textarea		amp_theory	amp_window_selection_a_priori == 2	21	1	1	Measurement	7					04.07.2025 Angela, Vanja, Dejan: activity order change - switched channels and measurements
Amplitude measurement - time window		Describe a-priori time window selection process other than those listed			textarea		amp_selection_other_reasons	amp_window_selection_a_priori == 999	22	1	1	Measurement	7					1.12.2023 Angela and Vanja: visibility condition changed to reflect that "other" is now coded with 999 04.07.2025 Angela, Vanja, Dejan: activity order change - switched channels and measurements
Amplitude measurement - time window		Start of the a priori selected time window for amplitude measurement	ms		float		amp_measure_start_a_priori	[0, 2].includes(amp_time_window_selection)	23	1	1	Measurement	7					04.07.2025 Angela, Vanja, Dejan: activity order change - switched channels and measurements
Amplitude measurement - time window		End of the a priori selected time window for amplitude measurement	ms		float		amp_measure_end_a_priori	[0, 2].includes(amp_time_window_selection)	24	1	1	Measurement	7					04.07.2025 Angela, Vanja, Dejan: activity order change - switched channels and measurements
Amplitude measurement - time window		Select the procedure (to be) used to identify start and end of the initial time window.		vis. inspection across all conditions also known as flattened average approach, for more details see Gaspelin and Luck or https://doi.org/10.1371/journal.pcbi.1008286	radio	amp_window_selection_data_driven	amp_window_selection_data_driven_broad	amp_time_window_selection == 3	25	1	1	Measurement	7					04.07.2025 Angela, Vanja, Dejan: activity order change - switched channels and measurements 4.9.2025 Angela and Vanja: rephrased the question text so that it does not assume that the study has already been completed
Amplitude measurement - time window		Waveforms/conditions inspected visually to select the initial time window for this effect			radio	selection_data_driven_visual	amp_window_selection_data_driven_broad_visual	[0,1].includes(amp_window_selection_data_driven_broad)	26	1	1	Measurement	7					04.07.2025 Angela, Vanja, Dejan: activity order change - switched channels and measurements 4.9.2025 Angela and Vanja: rephrased the question text so that it does not assume that the study has already been completed
Amplitude measurement - time window		Describe which conditions or combinations of conditions were (or will be) used for visual inspection.			textarea		amp_selection_data_driven_broad_visual_details	amp_window_selection_data_driven_broad_visual == 999	27	1	1	Measurement	7					1.12.2023 Angela and Vanja: visibility condition changed to reflect that "other" is now coded with 999 04.07.2025 Angela, Vanja, Dejan: activity order change - switched channels and measurements 4.9.2025 Angela and Vanja: rephrased the question text so that it does not assume that the study has already been completed
Amplitude measurement - time window		Length of time windows that are consecutively tested in ms	ms		integer		amp_window_length_sig_tests_broad	amp_window_selection_data_driven_broad == 2	28	1	1	Measurement	7					04.07.2025 Angela, Vanja, Dejan: activity order change - switched channels and measurements 4.9.2025 Angela and Vanja: rephrased the question text so that it does not assume that the study has already been completed
Amplitude measurement - time window		Did (or will) the consecutive time windows overlap?			radio	boolean	amp_window_overlap_sig_tests_broad	amp_window_selection_data_driven_broad == 2	29	1	1	Measurement	7					04.07.2025 Angela, Vanja, Dejan: activity order change - switched channels and measurements 4.9.2025 Angela and Vanja: rephrased the question text so that it does not assume that the study has already been completed
Amplitude measurement - time window		By how many milliseconds did (or will) they overlap?	ms		integer		amp_window_overlap_length_sig_tests_broad	amp_window_selection_data_driven_broad == 2	30	1	1	Measurement	7					04.07.2025 Angela, Vanja, Dejan: activity order change - switched channels and measurements 4.9.2025 Angela and Vanja: rephrased the question text so that it does not assume that the study has already been completed
Amplitude measurement - time window		Number of consecutive significant tests required to identify the broader time window			integer		amp_window_no_sig_tests_broad	amp_window_selection_data_driven_broad == 2	31	1	1	Measurement	7					04.07.2025 Angela, Vanja, Dejan: activity order change - switched channels and measurements 4.9.2025 Angela and Vanja: rephrased the question text so that it does not assume that the study has already been completed
Amplitude measurement - time window		Length of the time window around peak used for identifying the broader time window	ms		float		amp_window_peakwindow_length_broad	amp_window_selection_data_driven_broad == 3	32	1	1	Measurement	7					04.07.2025 Angela, Vanja, Dejan: activity order change - switched channels and measurements 4.9.2025 Angela and Vanja: rephrased the question text so that it does not assume that the study has already been completed
Amplitude measurement - time window		Rationale for selecting this window length			textarea		amp_window_peakwindow_length_rationale_broad	amp_window_selection_data_driven_broad == 3	33	1	1	Measurement	7					04.07.2025 Angela, Vanja, Dejan: activity order change - switched channels and measurements
Amplitude measurement - time window		Describe method of selection of the initial time window used to measure amplitude other than listed.			textarea		amp_window_other_broad	amp_window_selection_data_driven_broad == 999	34	1	1	Measurement	7					1.12.2023 Angela and Vanja: visibility condition changed to reflect that "other" is now coded with 999 04.07.2025 Angela, Vanja, Dejan: activity order change - switched channels and measurements
Amplitude measurement - time window		Start of the window which was used to provide broader borders for the final time window selection.	ms	In the case you are documenting a future study and the time window has not been identified yet, you will probably want to skip this question.	float		amp_window_start_data_driven_broad	amp_time_window_selection == 3	35	1	1	Measurement	7					04.07.2025 Angela, Vanja, Dejan: activity order change - switched channels and measurements 4.9.2025 Angela and Vanja: rephrased the Details text so that the question does not assume that the study has already been completed
Amplitude measurement - time window		End of the window which was used to provide broader borders for the final time window selection.	ms	In the case you are documenting a future study and the time window has not been identified yet, you will probably want to skip this question.	float		amp_window_end_data_driven_broad	amp_time_window_selection == 3	36	1	1	Measurement	7					04.07.2025 Angela, Vanja, Dejan: activity order change - switched channels and measurements 4.9.2025 Angela and Vanja: rephrased the Details text so that the question does not assume that the study has already been completed
Amplitude measurement - time window		Method (to be) used to identify start and end of the final time window		vis. inspection across all conditions also known as flattened average approach, for more details see Gaspelin and Luck or https://doi.org/10.1371/journal.pcbi.1008286	radio	amp_window_selection_data_driven	amp_window_selection_data_driven_final	[1, 2, 3].includes(amp_time_window_selection)	37	1	1	Measurement	7					04.07.2025 Angela, Vanja, Dejan: activity order change - switched channels and measurements 4.9.2025 Angela and Vanja: rephrased the question text so that it does not assume that the study has already been completed
Amplitude measurement - time window		Waveforms/conditions inspected visually to select the final time window in which the component was (or will be) measured			radio	selection_data_driven_visual	amp_window_selection_data_driven_final_visual	[0,1].includes(amp_window_selection_data_driven_final)	38	1	1	Measurement	7					04.07.2025 Angela, Vanja, Dejan: activity order change - switched channels and measurements
Amplitude measurement - time window		Describe which conditions or combinations of conditions were (or will be) used for visual inspection.			textarea		amp_selection_data_driven_final_visual_details	amp_window_selection_data_driven_final_visual == 999	39	1	1	Measurement	7					1.12.2023 Angela and Vanja: visibility condition changed to reflect that "other" is now coded with 999 04.07.2025 Angela, Vanja, Dejan: activity order change - switched channels and measurements 4.9.2025 Angela and Vanja: rephrased the question text so that it does not assume that the study has already been completed
Amplitude measurement - time window		Length of time windows that are consecutively tested in ms	ms		integer		amp_window_length_sig_tests_final	amp_window_selection_data_driven_final == 2	40	1	1	Measurement	7					04.07.2025 Angela, Vanja, Dejan: activity order change - switched channels and measurements 4.9.2025 Angela and Vanja: rephrased the question text so that it does not assume that the study has already been completed
Amplitude measurement - time window		Did (or will) the consecutive time windows overlap?			radio	boolean	amp_window_overlap_sig_tests_final	amp_window_selection_data_driven_final == 2	41	1	1	Measurement	7					04.07.2025 Angela, Vanja, Dejan: activity order change - switched channels and measurements 4.9.2025 Angela and Vanja: rephrased the question text so that it does not assume that the study has already been completed
Amplitude measurement - time window		By how many milliseconds did (or will) they overlap?	ms		integer		amp_window_overlap_length_sig_tests_final	amp_window_selection_data_driven_final == 2	42	1	1	Measurement	7					04.07.2025 Angela, Vanja, Dejan: activity order change - switched channels and measurements 4.9.2025 Angela and Vanja: rephrased the question text so that it does not assume that the study has already been completed
Amplitude measurement - time window		Number of consecutive significant tests required to identify the component			integer		amp_window_no_sig_tests_final	amp_window_selection_data_driven_final == 2	43	1	1	Measurement	7					04.07.2025 Angela, Vanja, Dejan: activity order change - switched channels and measurements 4.9.2025 Angela and Vanja: rephrased the question text so that it does not assume that the study has already been completed
Amplitude measurement - time window		Length of the time window around peak used for amplitude calculation	ms		float		amp_window_peakwindow_length_final	amp_window_selection_data_driven_final == 3	44	1	1	Measurement	7					1.12.2023 Vanja and Angela error in visibility condition fixed 04.07.2025 Angela, Vanja, Dejan: activity order change - switched channels and measurements 4.9.2025 Angela and Vanja: rephrased the question text so that it does not assume that the study has already been completed
Amplitude measurement - time window		Rationale for selecting this window length			textarea		amp_window_peakwindow_lengthrationale_final	amp_window_selection_data_driven_final == 3	45	1	1	Measurement	7					1.12.2023 Vanja and Angela error in visibility condition fixed 04.07.2025 Angela, Vanja, Dejan: activity order change - switched channels and measurements
Amplitude measurement - time window		Describe method of selection of the final time window used to measure amplitude other than listed.			textarea		amp_window_other_final	amp_window_selection_data_driven_final == 999	46	1	1	Measurement	7					04.07.2025 Angela, Vanja, Dejan: activity order change - switched channels and measurements
Amplitude measurement - time window		Describe the method of selection of the measurment window that does not fit in the above described categories.			textarea		amp_window_selection_other	amp_time_window_selection == 999	47	1	1	Measurement	7					4.12.2023 Angela: new question in case other was selected to an earlier question 04.07.2025 Angela, Vanja, Dejan: activity order change - switched channels and measurements
Amplitude measurement - time window		Start of the time window used for amplitude measurement or where the effect was found.	ms	In the case you are documenting a future study and the time window has not been identified yet, you will probably want to skip this question.	float		amp_window_start_data_driven_final	[1, 2, 3].includes(amp_time_window_selection)	48	1	1	Measurement	7					04.07.2025 Angela, Vanja, Dejan: activity order change - switched channels and measurements 4.9.2025 Angela and Vanja: rephrased the question text; rephrased the Details text so that the question does not assume that the study has already been completed
Amplitude measurement - time window		End of the time window used for amplitude measurement or where the effect was found.	ms	In the case you are documenting a future study and the time window has not been identified yet, you will probably want to skip this question.	float		amp_window_end_data_driven_final	[1, 2, 3].includes(amp_time_window_selection)	49	1	1	Measurement	7					04.07.2025 Angela, Vanja, Dejan: activity order change - switched channels and measurements 4.9.2025 Angela and Vanja: rephrased the question text; rephrased the Details text so that the question does not assume that the study has already been completed
Latency measurement - software		Latency measurement software			select	meeg_analysis_softwares	lat_measure_software	measure_type.includes(1)	50	1	1	Measurement	7					04.07.2025 Angela, Vanja, Dejan: activity order change - switched channels and measurements
Latency measurement - software		Software details: version, in the case of the pre-existing software options, or the programming language if "custom script" was selected, or the software name and version if "other" was selected.			text		lat_measure_software_details	measure_type.includes(1)	51	1	1	Measurement	7					04.07.2025 Angela, Vanja, Dejan: activity order change - switched channels and measurements 4.9.2025. Angela and Vanja: question text aligned with other similar questions
Latency measurement - waveforms		Latency (to be) measured from:			radio	waveform	lat_measured_from	measure_type.includes(1)	52	1	1	Measurement	7					04.07.2025 Angela, Vanja, Dejan: activity order change - switched channels and measurements 4.9.2025 Angela and Vanja: rephrased the question text so that it does not assume that the study has already been completed
Latency measurement - waveforms		Which conditions are subtracted from which? Specify how difference waves were (or will be) constructed.			textarea		lat_difference_waves	lat_measured_from == 1	53	1	1	Measurement	7					04.07.2025 Angela, Vanja, Dejan: activity order change - switched channels and measurements 4.9.2025 Angela and Vanja: rephrased the question text so that it does not assume that the study has already been completed
Latency measurement - waveforms		How were (or will be) these waveforms calculated?		Describe in detail sufficient to allow replication.	textarea		lat_waveform_further_details	[2, 999].includes(lat_measured_from)	54	1	1	Measurement	7					04.07.2025 Angela, Vanja, Dejan: activity order change - switched channels and measurements 4.9.2025 Angela and Vanja: rephrased the question text so that it does not assume that the study has already been completed. Error correction in visibility - instead of 999, there used to be code 3.
Latency measurement - measure		Latency type(s)			radio_multiple	lat_type	lat_type	measure_type.includes(1)	55	1	1	Measurement	7					04.07.2025 Angela, Vanja, Dejan: activity order change - switched channels and measurements
Latency measurement - measure		Midpoint latency measure(s)			radio_multiple	peak_lat_measure	peak_lat_measure	lat_type.includes(0)	56	1	1	Measurement	7					04.07.2025 Angela, Vanja, Dejan: activity order change - switched channels and measurements
Latency measurement - measure		Midpoint latency calculation method other than listed		Describe in detail sufficient for a reader to replicate the procedure.	textarea		peak_lat_measure_other	peak_lat_measure.includes(999)	57	1	1	Measurement	7					4.12.2023 Angela - changed inside visibility formula "==" to "includes", because this is a radio_multiple question, and changed the code in the visibility question because "other" is now coded with 999 04.07.2025 Angela, Vanja, Dejan: activity order change - switched channels and measurements 4.9.2025 Angela and Vanja: rephrased the question text so that it does not assume that the study has alre…
Latency measurement - measure		Onset latency measure(s)			radio_multiple	latency_measurement	onset_lat_measure	lat_type.includes(1)	58	1	1	Measurement	7					04.07.2025 Angela, Vanja, Dejan: activity order change - switched channels and measurements
Latency measurement - measure		Method of the onset latency extrapolation from the waveform slope, step by step		Describe in detail sufficient for a reader to replicate the procedure.	textarea		onset_lat_extrapolation_describe	onset_lat_measure.includes(0)	59	1	1	Measurement	7					04.07.2025 Angela, Vanja, Dejan: activity order change - switched channels and measurements 4.9.2025 Angela and Vanja: rephrased the question text so that it does not assume that the study has already been completed
Latency measurement - measure		Describe the method to determine when the difference is larger than chance and how this information was (or will be) used to pinpoint onset latency.		Describe in detail sufficient for a reader to replicate the procedure.	textarea		onset_lat_chance_describe	onset_lat_measure.includes(1)	60	1	1	Measurement	7					04.07.2025 Angela, Vanja, Dejan: activity order change - switched channels and measurements 4.9.2025 Angela and Vanja: rephrased the question text so that it does not assume that the study has already been completed
Latency measurement - measure		Length of the time windows that are consecutively tested	ms		integer		onset_lat_sig_tests_length	onset_lat_measure.includes(2)	61	1	1	Measurement	7					04.07.2025 Angela, Vanja, Dejan: activity order change - switched channels and measurements 4.9.2025 Angela and Vanja: rephrased the question text so that it does not assume that the study has already been completed
Latency measurement - measure		Did (or will) the consecutive time windows overlap?			radio	boolean	onset_lat_sig_tests_overlap	onset_lat_measure.includes(2)	62	1	1	Measurement	7					04.07.2025 Angela, Vanja, Dejan: activity order change - switched channels and measurements 4.9.2025 Angela and Vanja: rephrased the question text so that it does not assume that the study has already been completed
Latency measurement - measure		By how many milliseconds did (or will) they overlap?	ms		integer		onset_lat_sig_tests_overlap_length	onset_lat_measure.includes(2)	63	1	1	Measurement	7					04.07.2025 Angela, Vanja, Dejan: activity order change - switched channels and measurements 4.9.2025 Angela and Vanja: rephrased the question text so that it does not assume that the study has already been completed
Latency measurement - measure		The number of consecutive significant tests required to identify latency onset			integer		onset_lat_sig_tests_no	onset_lat_measure.includes(2)	64	1	1	Measurement	7					04.07.2025 Angela, Vanja, Dejan: activity order change - switched channels and measurements 4.9.2025 Angela and Vanja: rephrased the question text so that it does not assume that the study has already been completed
Latency measurement - measure		What fraction of peak amplitude was (or will be) used to determine onset latency?	%		integer		onset_lat_peak_fraction	onset_lat_measure.includes(3)	65	1	1	Measurement	7					04.07.2025 Angela, Vanja, Dejan: activity order change - switched channels and measurements 4.9.2025 Angela and Vanja: rephrased the question text so that it does not assume that the study has already been completed
Latency measurement - measure		What fraction of window area was (or will be) used to determine onset latency?	%		integer		onset_lat_area_fraction	onset_lat_measure.includes(4)	66	1	1	Measurement	7					04.07.2025 Angela, Vanja, Dejan: activity order change - switched channels and measurements 4.9.2025 Angela and Vanja: rephrased the question text so that it does not assume that the study has already been completed
Latency measurement - measure		Step-by-step onset latency calculation method(s) for which you have selected "other" when responding to the question "Onset latency measure(s)"			textarea		onset_lat_other_describe	onset_lat_measure.includes(999)	67	1	1	Measurement	7					4.12.2023 Angela: visibility condition changed to reflect that "other" is now coded with 999 04.07.2025 Angela, Vanja, Dejan: activity order change - switched channels and measurements 4.9.2025 Angela and Vanja: rephrased question text and removed Details explanation because it is no longer necessary
Latency measurement - measure		Describe calculation method other than midpoint or onset, step by step.		Describe in detail sufficient for a reader to replicate the procedure.	textarea		other_lat_describe	lat_type.includes(999)	68	1	1	Measurement	7					4.12.2023 Angela: visibility condition changed to reflect that "other" is now coded with 999 04.07.2025 Angela, Vanja, Dejan: activity order change - switched channels and measurements 4.9.2025 Angela and Vanja: minor rephrasing of the question text (replaced "procedure" with "method")
Latency measurement - time window		Strategy for selecting the time window for latency measurement		A priori: the window is selected in advance Data-driven: the measurement window is selected based on data obtained in the current study. Entire epoch: latency is identified based on the entire epoch instead of a narrower window (e.g., peak of the entire waveform). When you are making this decision, you may want to check out papers by Kriegskorte et al. (2009, https://doi.org/10.1038/nn.2303) or G…	radio	lat_selection_approach	lat_selection_approach	measure_type.includes(1)	69	1	1	Measurement	7					04.07.2025 Angela, Vanja, Dejan: activity order change - switched channels and measurements 4.9.2025 Angela and Vanja: rephrased the question text so that it does not assume that the study has already been completed
Latency measurement - time window		A-priori latency measurement method			radio	selection_a_priori	lat_selection_approach_a_priori	lat_selection_approach == 0	70	1	1	Measurement	7					04.07.2025 Angela, Vanja, Dejan: activity order change - switched channels and measurements 4.9.2025 Angela and Vanja: rephrased the question text so that it does not assume that the study has already been completed
Latency measurement - time window		Literature references, separated by semicolon and space			textarea		lat_literature_exact	[0, 1].includes(lat_selection_approach_a_priori)	71	1	1	Measurement	7					04.07.2025 Angela, Vanja, Dejan: activity order change - switched channels and measurements
Latency measurement - time window		Provide reasons for deviation or explain how the cited time windows were combined			textarea		lat_literature_similar	lat_selection_approach_a_priori == 1	72	1	1	Measurement	7					7.9.2023 Angela: typo corrected 04.07.2025 Angela, Vanja, Dejan: activity order change - switched channels and measurements
Latency measurement - time window		Theory behind a-priori time window selection (including implementation of regions, thresholds etc, and references if relevant)			textarea		lat_theory	lat_selection_approach_a_priori == 2	73	1	1	Measurement	7					04.07.2025 Angela, Vanja, Dejan: activity order change - switched channels and measurements 4.9.2025 Angela and Vanja: in the question text, a missing word was added (time window instead of just window)
Latency measurement - time window		Describe a-priori window selection process other than those listed			textarea		lat_selection_other_reasons	lat_selection_approach_a_priori == 999	74	1	1	Measurement	7					4.12.2023 Angela: visibility condition changed to reflect that "other" is now coded with 999 04.07.2025 Angela, Vanja, Dejan: activity order change - switched channels and measurements
Latency measurement - time window		Procedure used to identify start and end of the latency measurement time window.			radio	lat_selection_approach_data_driven	lat_selection_approach_data_driven	lat_selection_approach == 1	75	1	1	Measurement	7					04.07.2025 Angela, Vanja, Dejan: activity order change - switched channels and measurements 4.9.2025 Angela and Vanja: rephrased the question text so that it does not assume that the study has already been completed
Latency measurement - time window		Waveforms/conditions (to be) inspected visually to select the time window for latency measurement			radio	selection_data_driven_visual	lat_selection_approach_data_driven_visual	[0,1].includes(lat_selection_approach_data_driven)	76	1	1	Measurement	7					04.07.2025 Angela, Vanja, Dejan: activity order change - switched channels and measurements 4.9.2025 Angela and Vanja: rephrased the question text so that it does not assume that the study has already been completed
Latency measurement - time window		Describe which conditions or combinations of conditions were (or will be) used for visual inspection.			textarea		lat_selection_approach_data_driven_visual_details	lat_selection_approach_data_driven_visual == 999	77	1	1	Measurement	7					4.12.2023 Angela: visibility condition changed to reflect that "other" is now coded with 999 04.07.2025 Angela, Vanja, Dejan: activity order change - switched channels and measurements 4.9.2025 Angela and Vanja: rephrased the question text so that it does not assume that the study has already been completed
Latency measurement - time window		Describe method of selection of the latency measurement time window other than listed.			textarea		lat_selection_approach_data_driven_other	lat_selection_approach_data_driven == 999	78	1	1	Measurement	7					4.12.2023 Angela: visibility condition changed to reflect that "other" is now coded with 999 04.07.2025 Angela, Vanja, Dejan: activity order change - switched channels and measurements
Latency measurement - time window		Describe how the latency measurement time window was (or will be) selected.			textarea		lat_further_clarification	lat_selection_approach == 999	79	1	1	Measurement	7					4.12.2023 Angela: visibility condition changed to reflect that "other" is now coded with 999 04.07.2025 Angela, Vanja, Dejan: activity order change - switched channels and measurements 4.9.2025 Angela and Vanja: rephrased the question text so that it does not assume that the study has already been completed
Latency measurement - time window		Start of the latency measurement time window	ms		float		lat_measure_window_start	[0, 1, 3].includes(lat_selection_approach)	80	1	1	Measurement	7					04.07.2025 Angela, Vanja, Dejan: activity order change - switched channels and measurements 4.9.2025 Angela and Vanja: rephrased the question text so that it does not assume that the study has already been completed
Latency measurement - time window		End of the latency measurement time window	ms		float		lat_measure_window_end	[0, 1, 3].includes(lat_selection_approach)	81	1	1	Measurement	7					04.07.2025 Angela, Vanja, Dejan: activity order change - switched channels and measurements 4.9.2025 Angela and Vanja: rephrased the question text so that it does not assume that the study has already been completed

## Sheet: visualization
sub_section	preamble	question	unit	details	field_type	choices	item_pref_label	visibility	item_order	include	mandatory	activity_pref_label	activity_order	Change_log
Plot type	In this section, you will describe your plots and their parameters.	How were ERPs visualised (or how will they be visualised)? Hover over the help sign for the visualisation naming convention.		ERP plot or lineplot is the plot showing average ERP waveforms. Topoplot includes 2D and 3D topographic representations, while topoplot time series shows a series of topoplots at shorter time intervals or individual time points. ERP grid shows ERP plots for all channels on the scalp laid over a 2D head model. Butterfly plot is a type of multi-line ERP plot which shows all channels separately on t…	radio_multiple	visualisation_type	visualisation_type	1	1	1	1	visualisation	8	6.12.2023 Angela: added more options in line with Vladimir's study of visualization practices and naming, as well as a clarification in the details section 5.9.2025 Angela and Vanja: rephrased the question text so that it does not assume that the study has already been completed; added pointing readers to Help because this is a recent naming convention
Line plot		Extra preprocessing: Have any procedures been applied for line plot visualisation purposes only, such as smoothing filter or a different baseline not used in the analyses (or will they be applied, for future studies)?			radio	boolean	visualisation_only_procedures_line	visualisation_type.includes(0)	2	1	1	visualisation	8	5.9.2025 Angela and Vanja: rephrased the question text so that it does not assume that the study has already been completed
Line plot		Describe the extra preprocessing only used for line plot visualisation			textarea		specify_visualisation_proc_line	visualisation_only_procedures_line == 1	3	1	1	visualisation	8	5.9.2025 Angela and Vanja: rephrased the question text so that it does not assume that the study has already been completed
Line plot		What do the waveforms represent?			radio	conditions_visualized	waveform_type	visualisation_type.includes(0)	4	1	1	visualisation	8	6.12.2023 Angela: clarified options and made them consistent with topoplot
Line plot		Which single conditions are shown?			textarea		waveform_type_single_conditions	[0,2].includes(waveform_type)	5	1	1	visualisation	8
Line plot		Which difference waves are shown?			textarea		waveform_type_difference_conditions	[1,2].includes(waveform_type)	6	1	1	visualisation	8
Line plot		Which conditions or their combinations do waveforms represent and how are conditions combined to make waveforms?			textarea		waveform_type_other_conditions	waveform_type == 999	7	1	1	visualisation	8	4.12.2023 Angela: visibility condition changed to reflect that "other" is now coded with 999 5.9.2025 Angela and Vanja: rephrased the question text so that it does not assume that the study has already been completed
Line plot		Are all channels or a selection of channels used for the visualisation?			radio	graph_channels	waveform_which_channels	visualisation_type.includes(0)	8	1	1	visualisation	8	15.12.2023 Angela: this and questions below reordered and clarified, no content changes 5.9.2025 Angela and Vanja: rephrased the question text so that it does not assume that the study has already been completed
Line plot		List of channels selected for this visualisation (including those that are averaged together)		Provide a semicolon-separated list of all channels. Averaging is described next.	text		waveform_selected_channels_list	waveform_which_channels == 1	9	1	1	visualisation	8	15.12.2023 Angela: this and questions below reordered and clarified, no content changes 5.9.2025 Angela and Vanja: rephrased the question text so that it does not assume that the study has already been completed
Line plot		What is the rationale for showing these channels?			textarea		waveform_selected_channels_rationale	waveform_which_channels == 1	10	1	1	visualisation	8	6.12.2023 Angela: rephrased from past to present tense 15.12.2023 Angela: this and questions below reordered and clarified, no content changes
Line plot		Are the channels shown individually or averaged?			radio	waveform_channel_averaging	waveform_channel_averaging	visualisation_type.includes(0)	11	1	1	visualisation	8	15.12.2023 Angela: this and questions below reordered and clarified, no content changes 5.9.2025 Angela and Vanja: rephrased the question text so that it does not assume that the study has already been completed
Line plot		Describe which channels are averaged together.			textarea		waveform_channel_averaging_details	waveform_channel_averaging == 1	12	1	1	visualisation	8	6.12.2023 Angela: rephrased from past to present tense 15.12.2023 Angela: this and questions below reordered and clarified, no content changes
Line plot		Describe which channels are averaged together, and which are shown individually.			textarea		waveform_channels_averaged_and_individual	waveform_channel_averaging == 2	13	1	1	visualisation	8	6.12.2023 Angela: rephrased from past to present tense 15.12.2023 Angela: this and questions below reordered and clarified, no content changes
Line plot		Beginning of the time window which the ERP plot shows (relative to trigger)	ms	For example, you may be showing the entire epoch relative to the stimulus onset, starting from the beginning of the baseline period to the end of the epoch. If the baseline period was 100 ms, you would put -100 here.	float		waveform_beginning	visualisation_type.includes(0)	14	1	1	visualisation	8	6.12.2023 Angela: added Details column and clarified the question
Line plot		End of the time window which the ERP plot shows (relative to trigger)	ms	For example, you may be showing the entire epoch relative to the stimulus onset, starting from the beginning of the baseline period to the end of the epoch. If the epoch was 1000 ms long, you would put 1000 here.	float		waveform_end	visualisation_type.includes(0)	15	1	1	visualisation	8	6.12.2023 Angela: added Details column and clarified the question
Line plot		What is the rationale for selecting this time window?			radio	whole_epoch_shown	whole_epoch	visualisation_type.includes(0)	16	1	1	visualisation	8	6.12.2023 Angela: rephrased the first option to clarify
Line plot		Rationale for selecting this time window			textarea		waveform_selected_time_rationale	whole_epoch == 999	17	1	1	visualisation	8	4.12.2023 Angela: visibility condition changed to reflect that "other" is now coded with 999
Line plot		Does the ERP plot include some kind of representation of uncertainty or error margins for waveforms?			radio	boolean	waveform_uncertainty	visualisation_type.includes(0)	18	1	1	visualisation	8	6.12.2023 Angela: new question on Vladimir's suggestion to improve visualisation section
Line plot		Which measure of uncertainty does the ERP plot show?			radio	graph_uncertainty_which	waveform_uncertainty_which	waveform_uncertainty == 1	19	1	1	visualisation	8	6.12.2023 Angela: new question
Line plot		Which other measure of uncertainty does the ERP plot show			text		waveform_uncertainty_which_other	waveform_uncertainty_which == 999	20	1	1	visualisation	8	6.12.2023 Angela: new question
Line plot		Do you want to add additional information about this plot?			radio	boolean	waveform_additional_exists	visualisation_type.includes(0)	21	1	1	visualisation	8	15.12.2023 Angela: added this question to make the next one optional
Line plot		Any additional relevant information you may want to include about this plot			textarea		waveform_additional	waveform_additional_exists == 1	22	1	1	visualisation	8	15.12.2023 Angela: this question is now optional
Topoplot		Extra preprocessing: Have any procedures been applied for topoplot visualisation purposes only, such as smoothing filter or a different baseline not used in the analyses (or will they be applied, for future studies)?			radio	boolean	visualisation_only_procedures_topo	visualisation_type.includes(1)	23	1	1	visualisation	8	5.9.2025 Angela and Vanja: rephrased the question text so that it does not assume that the study has already been completed
Topoplot		Describe the extra preprocessing only used for topoplot visualisation			textarea		specify_visualisation_proc_topo	visualisation_only_procedures_topo == 1	24	1	1	visualisation	8	5.9.2025 Angela and Vanja: rephrased the question text so that it does not assume that the study has already been completed
Topoplot		What do the waveforms represent?			radio	conditions_visualized	conditions_topoplot	visualisation_type.includes(1)	25	1	1	visualisation	8	6.12.2023 Angela: clarified options
Topoplot		Which conditions are shown?			textarea		conditions_topoplot_single_conditions	[0,2].includes(conditions_topoplot)	26	1	1	visualisation	8
Topoplot		Which difference waves are shown?			textarea		conditions_topoplot_difference_conditions	[1,2].includes(conditions_topoplot)	27	1	1	visualisation	8
Topoplot		Which conditions or their combinations do waveforms represent and how are conditions combined to make waveforms?			textarea		conditions_topoplot_other_conditions	conditions_topoplot == 999	28	1	1	visualisation	8	4.12.2023 Angela: visibility condition changed to reflect that "other" is now coded with 999 5.9.2025 Angela and Vanja: rephrased the question text so that it does not assume that the study has already been completed
Topoplot		What kind of unit does the topoplot have?			select	topoplot_type	topoplot_type	visualisation_type.includes(1)	29	1	1	visualisation	8	6.12.2023 Angela: replaced map with topoplot in options
Topoplot		What kind of unit does the topoplot have other than listed above?			text		topoplot_type_other	topoplot_type == 999	30	1	1	visualisation	8	4.12.2023 Angela: this is a new question for the case when the answer is "other" to topoplot_type question
Topoplot		Are all channels or a selection of channels visualised in this topoplot?			radio	graph_channels	topoplot_which_channels	visualisation_type.includes(1)	31	1	1	visualisation	8	5.9.2025 Angela and Vanja: rephrased the question text so that it does not assume that the study has already been completed
Topoplot		Which channels are selected for this visualisation?		Provide a semicolon-separated list of all channels (in alphabetical order).	text		topolot_selected_channels_list	topoplot_which_channels == 1	32	1	1	visualisation	8	5.9.2025 Angela and Vanja: rephrased the question text so that it does not assume that the study has already been completed
Topoplot		What is the rationale for showing these channels?			textarea		topoplot_selected_channels_rationale	topoplot_which_channels == 1	33	1	1	visualisation	8	5.9.2025 Angela and Vanja: rephrased the question text so that it does not assume that the study has already been completed
Topoplot		Are the topoplots averaged over a single time window?			radio	boolean	topoplot_one_averaged	visualisation_type.includes(1)	34	1	1	visualisation	8	6.12.2023 Angela: added question to make the following three questions optional 5.9.2025 Angela and Vanja: rephrased the question text so that it does not assume that the study has already been completed; replaced "one" with "single" to make the question more clear
Topoplot		Beginning of the time window selected for this visualisation (relative to the time-locking point)	ms	You will be asked about subdivision of this time window into smaller windows later.	float		topoplot_window_beginning	topoplot_one_averaged == 1	35	1	1	visualisation	8	6.12.2023 Angela: this question is now optional 5.9.2025 Angela and Vanja: replaced "trigger" with "time-locking point"
Topoplot		End of the time window selected for this visualisation (relative to the time-locking point)	ms		float		topoplot_window_end	topoplot_one_averaged == 1	36	1	1	visualisation	8	6.12.2023 Angela: this question is now optional 5.9.2025 Angela and Vanja: replaced "trigger" with "time-locking point"
Topoplot		Rationale for selecting this time window			textarea		topoplot_selected_time_rationale	topoplot_one_averaged == 1	37	1	1	visualisation	8	6.12.2023 Angela: this question is now optional
Topoplot		Are there topoplots representing a time series of multipe time windows?			radio	boolean	topoplot_subdivision	visualisation_type.includes(1)	38	1	1	visualisation	8	6.12.2023 Angela: rephrased this in line with terminology suggested by Vladimir 5.9.2025 Angela and Vanja: rephrased the question text so that it does not assume that the study has already been completed; minor rephrasing of the question text
Topoplot		List of topoplot times in chronological order (relative to the time-locking point). Use semicolon and a space to separate topoplot times. If your topoplot series shows time windows rather than individual time points, use colon to separate beginning and end of each time window.	ms	For example, if you have a series of individual time points, it may look like this: 400; 500; 600. If you have two 100-ms windows it may look like this 400:500; 500:600.	textarea		topoplot_subdivision_list	topoplot_subdivision == 1	39	1	1	visualisation	8	6.12.2023 Angela: rephrased this in line with terminology suggested by Vladimir 5.9.2025 Angela and Vanja: minor rephrasing of the question text
Topoplot		Rationale for selecting this time window for topoplot series			textarea		topolot_time_series_rationale	topoplot_subdivision == 1	40	1	1	visualisation	8	6.12.2023 Angela: new question to match the choice of a single overall topoplot
Topoplot		Do you want to add additional information about this plot?			radio	boolean	topoplot_additional_exists	visualisation_type.includes(1)	41	1	1	visualisation	8	15.12.2023 Angela: new question to match ERP plot
Topoplot		Any additional relevant information you may want to include about this plot			textarea		topoplot_additional	topoplot_additional_exists == 1	42	1	1	visualisation	8	15.12.2023 Angela: new question to match ERP plot
ERP grid		Extra preprocessing: Have any procedures been applied for ERP grid visualisation purposes only, such as smoothing filter or a different baseline not used in the analyses (or will they be applied, for future studies)?			radio	boolean	grid_visualisation_only_procedures_line	visualisation_type.includes(2)	43	1	1	visualisation	8	15.12.2023 Angela: new section 5.9.2025 Angela and Vanja: rephrased the question text so that it does not assume that the study has already been completed; minor rephrasing of the question text
ERP grid		Describe the extra preprocessing only used for ERP grid visualisation			textarea		grid_specify_visualisation_proc_line	grid_visualisation_only_procedures_line == 1	44	1	1	visualisation	8	15.12.2023 Angela: new section 5.9.2025 Angela and Vanja: rephrased the question text so that it does not assume that the study has already been completed; minor rephrasing of the question text
ERP grid		What do the data represent?			radio	conditions_visualized	grid_waveform_type	visualisation_type.includes(2)	45	1	1	visualisation	8	15.12.2023 Angela: new section
ERP grid		Which single conditions are shown?			textarea		grid_waveform_type_single_conditions	[0,2].includes(grid_waveform_type)	46	1	1	visualisation	8	15.12.2023 Angela: new section
ERP grid		Which difference waves are shown?			textarea		grid_waveform_type_difference_conditions	[1,2].includes(grid_waveform_type)	47	1	1	visualisation	8	15.12.2023 Angela: new section
ERP grid		Which conditions or their combinations do waveforms represent and how the conditions are combined to make waveforms?			textarea		grid_waveform_type_other_conditions	grid_waveform_type == 999	48	1	1	visualisation	8	15.12.2023 Angela: new section 5.9.2025 Angela and Vanja: rephrased the question text so that it does not assume that the study has already been completed
ERP grid		Are all channels or a selection of channels used for the visualisation?			radio	graph_channels	grid_which_channels	visualisation_type.includes(2)	49	1	1	visualisation	8	15.12.2023 Angela: new section 5.9.2025 Angela and Vanja: rephrased the question text so that it does not assume that the study has already been completed; minor rephrasing of the question text
ERP grid		List of channels selected for this visualisation		Provide a semicolon-separated list of all channels.	text		grid_selected_channels_list	grid_which_channels == 1	50	1	1	visualisation	8	15.12.2023 Angela: new section
ERP grid		What is the rationale for showing these channels?			textarea		grid_selected_channels_rationale	grid_which_channels == 1	51	1	1	visualisation	8	15.12.2023 Angela: new section
ERP grid		Beginning of the time window which the ERP plots in the grid show (relative to the time-locking point)	ms	For example, you may be showing the entire epoch relative to the stimulus onset, starting from the beginning of the baseline period to the end of the epoch. If the baseline period was 100 ms, you would put -100 here.	float		grid_epoch_beginning	visualisation_type.includes(2)	52	1	1	visualisation	8	15.12.2023 Angela: new section 5.9.2025 Angela and Vanja: replaced "trigger" with "time-locking point"
ERP grid		End of the time window which the ERP plots in the grid show (relative to the time-locking point)	ms	For example, you may be showing the entire epoch relative to the stimulus onset, starting from the beginning of the baseline period to the end of the epoch. If the epoch was 1000 ms long, you would put 1000 here.	float		grid_epoch_end	visualisation_type.includes(2)	53	1	1	visualisation	8	15.12.2023 Angela: new section 5.9.2025 Angela and Vanja: replaced "trigger" with "time-locking point"
ERP grid		What is the rationale for selecting this time window?			radio	whole_epoch_shown	grid_whole_epoch	visualisation_type.includes(2)	54	1	1	visualisation	8	15.12.2023 Angela: new section
ERP grid		Rationale for selecting this time window			textarea		grid_selected_time_rationale	grid_whole_epoch == 999	55	1	1	visualisation	8	15.12.2023 Angela: new section
ERP grid		Does the plot include some kind of representation of uncertainty or error margins for waveforms?			radio	boolean	grid_uncertainty	visualisation_type.includes(2)	56	1	1	visualisation	8	15.12.2023 Angela: new section
ERP grid		Which measure of uncertainty does the plot show?			radio	graph_uncertainty_which	grid_uncertainty_which	grid_uncertainty == 1	57	1	1	visualisation	8	15.12.2023 Angela: new section
ERP grid		Which other measure of uncertainty does the plot show			text		grid_uncertainty_which_other	grid_uncertainty_which == 999	58	1	1	visualisation	8	15.12.2023 Angela: new section
ERP grid		Do you want to add additional information about this plot?			radio	boolean	grid_additional_exists	visualisation_type.includes(2)	59	1	1	visualisation	8	15.12.2023 Angela: new section
ERP grid		Any additional relevant information you may want to include about this plot			textarea		grid_additional	grid_additional_exists == 1	60	1	1	visualisation	8	15.12.2023 Angela: new section
Butterfly plot		Extra preprocessing: Have any procedures been applied for butterfly plot visualisation purposes only, such as smoothing filter or a different baseline not used in the analyses (or will they be applied, for future studies)?			radio	boolean	butterfly_visualisation_only_procedures_line	visualisation_type.includes(3)	61	1	1	visualisation	8	15.12.2023 Angela: new section 5.9.2025 Angela and Vanja: rephrased the question text so that it does not assume that the study has already been completed; minor rephrasing of the question text
Butterfly plot		Describe the extra preprocessing only used for butterfly plot visualisation			textarea		butterfly_specify_visualisation_proc_line	butterfly_visualisation_only_procedures_line == 1	62	1	1	visualisation	8	15.12.2023 Angela: new section 5.9.2025 Angela and Vanja: rephrased the question text so that it does not assume that the study has already been completed; minor rephrasing of the question text
Butterfly plot		What do the waveforms represent?			radio	conditions_visualized	butterfly_waveform_type	visualisation_type.includes(3)	63	1	1	visualisation	8	15.12.2023 Angela: new section
Butterfly plot		Which single conditions are shown?			textarea		butterfly_waveform_type_single_conditions	[0,2].includes(butterfly_waveform_type)	64	1	1	visualisation	8	15.12.2023 Angela: new section
Butterfly plot		Which difference waves are shown?			textarea		butterfly_waveform_type_difference_conditions	[1,2].includes(butterfly_waveform_type)	65	1	1	visualisation	8	15.12.2023 Angela: new section
Butterfly plot		Which conditions or their combinations do waveforms represent and how are conditions combined to make waveforms?			textarea		butterfly_waveform_type_other_conditions	butterfly_waveform_type == 999	66	1	1	visualisation	8	15.12.2023 Angela: new section 5.9.2025 Angela and Vanja: rephrased the question text so that it does not assume that the study has already been completed
Butterfly plot		Are all channels or a selection of channels used for the visualisation?			radio	graph_channels	butterfly_which_channels	visualisation_type.includes(3)	67	1	1	visualisation	8	15.12.2023 Angela: new section 5.9.2025 Angela and Vanja: rephrased the question text so that it does not assume that the study has already been completed
Butterfly plot		List of channels selected for this visualisation (including those that are averaged together)		Provide a semicolon-separated list of all channels.	text		butterfly_selected_channels_list	butterfly_which_channels == 1	68	1	1	visualisation	8	15.12.2023 Angela: new section 5.9.2025 Angela and Vanja: rephrased the question text so that it does not assume that the study has already been completed
Butterfly plot		What is the rationale for showing these channels?			textarea		butterfly_selected_channels_rationale	butterfly_which_channels == 1	69	1	1	visualisation	8	15.12.2023 Angela: new section
Butterfly plot		Beginning of the time window which the butterfly plot shows (relative to the time-locking point)	ms	For example, you may be showing the entire epoch relative to the stimulus onset, starting from the beginning of the baseline period to the end of the epoch. If the baseline period was 100 ms, you would put -100 here.	float		butterfly_epoch_beginning	visualisation_type.includes(3)	70	1	1	visualisation	8	15.12.2023 Angela: new section 5.9.2025 Angela and Vanja: replaced "trigger" with "time-locking point"
Butterfly plot		End of the time window which the butterfly plot shows (relative to the time-locking point)	ms	For example, you may be showing the entire epoch relative to the stimulus onset, starting from the beginning of the baseline period to the end of the epoch. If the epoch was 1000 ms long, you would put 1000 here.	float		butterfly_epoch_end	visualisation_type.includes(3)	71	1	1	visualisation	8	15.12.2023 Angela: new section 5.9.2025 Angela and Vanja: replaced "trigger" with "time-locking point"
Butterfly plot		What is the rationale for selecting this time window?			radio	whole_epoch_shown	butterfly_whole_epoch	visualisation_type.includes(3)	72	1	1	visualisation	8	15.12.2023 Angela: new section
Butterfly plot		Rationale for selecting this time window			textarea		butterfly_selected_time_rationale	butterfly_whole_epoch == 999	73	1	1	visualisation	8	15.12.2023 Angela: new section
Butterfly plot		Do you want to add additional information about this plot?			radio	boolean	butterfly_additional_exists	visualisation_type.includes(3)	74	1	1	visualisation	8	15.12.2023 Angela: new section
Butterfly plot		Any additional relevant information you may want to include about this plot			textarea		butterfly_additional	butterfly_additional_exists == 1	75	1	1	visualisation	8	15.12.2023 Angela: new section
Other plot		Which other type(s) of plot were (or will be) shown?			text		plot_other	visualisation_type.includes(999)	76	1	1	visualisation	8	4.12.2023 Angela: visibility condition changed to reflect that "other" is now coded with 999 5.9.2025 Angela and Vanja: rephrased the question text so that it does not assume that the study has already been completed

## Sheet: other
sub_section	preamble	question	unit	details	field_type	choices	item_pref_label	visibility	item_order	include	mandatory	activity_pref_label	activity_order	Change_log
Additional comments	Additional information about your research.	Do you have any additional information or comments to add?			radio	boolean	additional_comment	1	1	1	1	other	9
Additional comments		You can add additional comments here.			textarea		comment_contents	additional_comment == 1	2	1	1	other	9
